# Supplementary material for: Influence of long-term nutrient deficiency on pollen and anther morphological traits in rye
Source: J Exp Bot. 2025 Dec 16;77(6):1903–16. doi: 10.1093/jxb/eraf537 (PMC13016982; doi:10.1093/jxb/eraf537)
Supplement: eraf537_Supplementary_Data [file eraf537_supplementary_data.zip]

Archive with 2 entries (2 files):
- jexbot316836-file001.pdf
- jexbot316836-file002.xlsx
