# Supplementary material for: Influence of long-term nutrient deficiency on pollen and anther morphological traits in rye
Source: J Exp Bot. 2025 Dec 16;77(6):1903–16. doi: 10.1093/jxb/eraf537 (PMC13016982; doi:10.1093/jxb/eraf537)
Supplement: eraf537_Supplementary_Data [file eraf537_supplementary_data.zip › jexbot316836-file002.xlsx]

## Sheet: legend
	table	description
	Supplementary Table S1	Level of micro and macro soil nutrients in nutrient enrichment and deficiency treatment based on Waesch et al. 2025a.
	Supplementary Table S2	Phenotypic information of all used rye genotypes in this study.
	Supplementary Table S3	Heritability estimates for anther and pollen length for both populations under nutrient enrichment, nutrient deficiency or combined.
	Supplementary Table S4	Description of QTL with detection rate >= 5% detected in 100-fold GWAS after applying a repeated random subsampling approach by randomly selecting 95% of the original data in each run.

## Sheet: Supplementary Table S1
Supplementary Table S1. Level of micro and macro soil nutrients in nutrient enrichment and deficiency treatment based on Waesch et al. 2025a [1].
year	treatment	depth [cm]	available nutrients mg/100 g drymass of soil			pH	total content in % drymass of soil			mg/100g	mg/kg
			P (P2O5)	K (K2O)	Mg		humus	C/N ratio	N	S	B	Cu	Mn	Fe	Zn	Al
2022	nutrient enrichment	30	16	17	8	5.8	2.2	8	0.16	24	0.34	10.7	50.6	202.8	9.1	153.7
	nutrient enrichment	60	12	10	6	5.9	1.44	8.4	0.1	18	0.3	5.4	48.5	212.7	4	111.6
	nutrient enrichment	90	4	4	6	6.2	0.85	8.2	0.06	11	0.33	2.3	51	167.9	1.2	111.4
	nutrient deficiency	30	4	3	8	5.8	2.33	12.3	0.11	25	0.26	12.5	29.2	133.8	7.3	111.4
	nutrient deficiency	60	2	3	7	5.8	1.35	7.1	0.11	17	0.29	9.1	44.3	186.5	4.5	119.7
	nutrient deficiency	90	3	3	7	6.1	0.82	5.3	0.09	11	0.23	3.7	38	124.5	3.5	107.2
Relative difference (nutrient deficiency / nutrient enrichment)			0.28125	0.290323	1.1	0.988827	1.00223	1.00407	0.96875	1	0.804124	1.375	0.742838	0.762427	1.06993	0.898062
[1]
New Phytologist Supporting Information
Article title: Population-wide single-pollen nuclei genotyping in rye sheds light on the genetic basis and environmental plasticity of meiotic recombination
Authors: Christina Waesch, Noah Gaede, Yixuan Gao, Matilda Ehle, Axel Himmelbach, Joerg Fuchs, Susan E. Johnston, Steven Dreissig
Article acceptance date: 22 September 2025

## Sheet: Supplementary Table S2
Supplementary Table S2. Phenotypic information of all used rye genotypes in this study; Anther length (AL), pollen length (PL), plant height (PH), pollen viability (PV), pollen count per anther (PC), pollen red fluorescence intensity (PRFI), pollen orange fluorescence intensity (POFI), pollen yellow fluorescence intensity (PYFI) and pollen green fluorescence intensity (PGFI) in arbitrary units (a…
genotype	population	treatment	AL [mm]	PL [µm]	PH [cm]	PV [%]	PC	PRFI	POFI	PYFI	PGFI
NF_23_10	diversity panel	nutrient deficiency			124
NF_23_100	diversity panel	nutrient deficiency	7.4	47	131		14500	309824	202332	175135	358343
NF_23_102	diversity panel	nutrient deficiency			131
NF_23_106	diversity panel	nutrient deficiency	6.72	42		91.9716		215677	195125	177572	399725
NF_23_107	diversity panel	nutrient deficiency	7.08	51	132			301306	337273	293337	592896
NF_23_11	diversity panel	nutrient deficiency	7.2	47	161		8915	688095	297298	254495	512017
NF_23_110	diversity panel	nutrient deficiency	5.38		139
NF_23_112	diversity panel	nutrient deficiency	8.07		94		14152
NF_23_113	diversity panel	nutrient deficiency	5.8	46	117	97.7036		302886	225776	208195	462588
NF_23_115	diversity panel	nutrient deficiency			124
NF_23_119	diversity panel	nutrient deficiency	7.63	51	115	96.8781		362699	226853	186603	369900
NF_23_12	diversity panel	nutrient deficiency			137
NF_23_120	diversity panel	nutrient deficiency			125
NF_23_127	diversity panel	nutrient deficiency			133
NF_23_128	diversity panel	nutrient deficiency			98
NF_23_129	diversity panel	nutrient deficiency			75
NF_23_13	diversity panel	nutrient deficiency	8.82	44				1.44776e+06	229540	209246	410758
NF_23_130	diversity panel	nutrient deficiency			70
NF_23_134	diversity panel	nutrient deficiency			144
NF_23_136	diversity panel	nutrient deficiency				98.9262
NF_23_14	diversity panel	nutrient deficiency			145
NF_23_140	diversity panel	nutrient deficiency	7.54	45	106	85.4637		269264	193462	176460	381366
NF_23_142	diversity panel	nutrient deficiency	8.12	48			12642	425394	278239	245944	493464
NF_23_145	diversity panel	nutrient deficiency	8.02	42	122			162163	138253	128934	294649
NF_23_146	diversity panel	nutrient deficiency	7.56	45	137	95.3995		254455	188882	166885	367579
NF_23_15	diversity panel	nutrient deficiency	8.93	49	124		12564	533856	304334	271731	585426
NF_23_151	diversity panel	nutrient deficiency	7.75	41.5	99	77.2941		455121	225606	209832	452112
NF_23_152	diversity panel	nutrient deficiency			105
NF_23_154	diversity panel	nutrient deficiency	7.54	51	120			365973	277286	208416	391270
NF_23_155	diversity panel	nutrient deficiency	6.8	43	101	99.1062		282315	158605	149190	330671
NF_23_157	diversity panel	nutrient deficiency	6.54		123	90.1367	8615
NF_23_158	diversity panel	nutrient deficiency	8.09	50	125			534338	287702	256600	514402
NF_23_16	diversity panel	nutrient deficiency			127
NF_23_165	diversity panel	nutrient deficiency	6.39	49	100		12169	190788	163494	140415	301618
NF_23_166	diversity panel	nutrient deficiency	6.38	40	103	65.1184		157237	164633	154607	348902
NF_23_168	diversity panel	nutrient deficiency	7.09	48	130		9896	294511	274082	246828	526988
NF_23_170	diversity panel	nutrient deficiency	9.5	48			16789	286634	195348	171502	352186
NF_23_171	diversity panel	nutrient deficiency	7.25	49	100		11034	314718	225637	200023	438266
NF_23_174	diversity panel	nutrient deficiency			117
NF_23_175	diversity panel	nutrient deficiency	6.26	51			10856	437715	287088	249626	528740
NF_23_179	diversity panel	nutrient deficiency	8.66	45	130			225302	192945	179455	421690
NF_23_18	diversity panel	nutrient deficiency	8.22	46	117	89.3536		280397	228964	198102	412062
NF_23_181	diversity panel	nutrient deficiency	7.3	48	117		10949	300881	225728	203271	446039
NF_23_182	diversity panel	nutrient deficiency	7.18	48				224674	186476	154943	326544
NF_23_185	diversity panel	nutrient deficiency	8.11	45		98.8755		279777	215368	197867	426133
NF_23_188	diversity panel	nutrient deficiency	7.09	44	98			250208	180618	162337	359239
NF_23_189	diversity panel	nutrient deficiency	6.4	43	116		10489	193289	176242	161794	358754
NF_23_19	diversity panel	nutrient deficiency	7.42	50	133		14477	321735	250404	221660	451171
NF_23_190	diversity panel	nutrient deficiency	6.64	46	130		10512	209273	193379	171600	365727
NF_23_191	diversity panel	nutrient deficiency	7.93	45	106	96.4922		170574	154080	141953	313123
NF_23_194	diversity panel	nutrient deficiency	9.13	52	135		15337	483583	273353	234461	458111
NF_23_196	diversity panel	nutrient deficiency	7.12	42	124		13257	218487	210458	189540	423745
NF_23_197	diversity panel	nutrient deficiency	8.29	56	112			596375	333398	295673	609932
NF_23_198	diversity panel	nutrient deficiency	7	50	88		9723	302396	206585	188631	412342
NF_23_199	diversity panel	nutrient deficiency	8.54	51	131			779901	275235	245583	464886
NF_23_2	diversity panel	nutrient deficiency	7.74	49	142			427732	314413	265765	508554
NF_23_201	diversity panel	nutrient deficiency	8.04		118
NF_23_202	diversity panel	nutrient deficiency	6.64	43	116			292465	201236	186814	431498
NF_23_204	diversity panel	nutrient deficiency	7.51	47	115			287890	209597	186604	392186
NF_23_205	diversity panel	nutrient deficiency			88
NF_23_206	diversity panel	nutrient deficiency	7.98	53	107		11483	415390	298607	245702	490118
NF_23_21	diversity panel	nutrient deficiency	7.49	49	122		12654	336578	303666	275200	594146
NF_23_210	diversity panel	nutrient deficiency	6.56	45		97.8829	8641	203269	186563	163312	354114
NF_23_212	diversity panel	nutrient deficiency	7.04	46	120		14443	232238	171565	156237	335780
NF_23_213	diversity panel	nutrient deficiency	8.97	51	155		14999	430975	378598	330059	717624
NF_23_216	diversity panel	nutrient deficiency	8.41		125
NF_23_217	diversity panel	nutrient deficiency	7.84	53	134			340605	256552	224689	461308
NF_23_218	diversity panel	nutrient deficiency			91
NF_23_220	diversity panel	nutrient deficiency	7.78	43	140	87.6666		141828	137610	129429	301894
NF_23_221	diversity panel	nutrient deficiency			131
NF_23_222	diversity panel	nutrient deficiency			125
NF_23_223	diversity panel	nutrient deficiency	7.62		123		13609
NF_23_224	diversity panel	nutrient deficiency			125
NF_23_225	diversity panel	nutrient deficiency	7.33	51	129			715607	279586	209312	371225
NF_23_226	diversity panel	nutrient deficiency			95
NF_23_227	diversity panel	nutrient deficiency	8.16
NF_23_228	diversity panel	nutrient deficiency	8.46	49				407027	231935	210590	425857
NF_23_23	diversity panel	nutrient deficiency	7.56		106
NF_23_230	diversity panel	nutrient deficiency			145
NF_23_231	diversity panel	nutrient deficiency	9.55	52	116	90.3121		536717	313457	294159	630850
NF_23_233	diversity panel	nutrient deficiency		51				449283	224871	171230	313338
NF_23_234	diversity panel	nutrient deficiency	7.48	44	120			232033	202870	186889	412549
NF_23_235	diversity panel	nutrient deficiency	8.32	44.5	115			346248	221856	202368	443610
NF_23_239	diversity panel	nutrient deficiency	8.89	49	140		12691	361706	214371	187025	393375
NF_23_24	diversity panel	nutrient deficiency	6.31				9091
NF_23_240	diversity panel	nutrient deficiency	7.35	48	145		9526	263898	203853	175938	363491
NF_23_241	diversity panel	nutrient deficiency	8.56	49	104		12571	1.43411e+06	292594	263723	511477
NF_23_242	diversity panel	nutrient deficiency	8.59		134
NF_23_243	diversity panel	nutrient deficiency	7.72	44	102	82.5353	14466	1.16541e+06	227376	204812	407725
NF_23_244	diversity panel	nutrient deficiency			90
NF_23_246	diversity panel	nutrient deficiency	8.59	47	98		13502	1.33357e+06	230329	215794	420625
NF_23_247	diversity panel	nutrient deficiency	8.68	46	127			202623	181830	164897	359153
NF_23_249	diversity panel	nutrient deficiency			101
NF_23_25	diversity panel	nutrient deficiency	7.33	46	116			607298	183939	162152	325333
NF_23_250	diversity panel	nutrient deficiency	7.22	50	140		9486	382022	224290	198148	413889
NF_23_251	diversity panel	nutrient deficiency	8.97	49	138		13418	1.43576e+06	309179	276130	539202
NF_23_253	diversity panel	nutrient deficiency	7.48	50			13428	325224	225099	192340	398024
NF_23_255	diversity panel	nutrient deficiency	7.32	49			10738	400005	301672	264057	547104
NF_23_256	diversity panel	nutrient deficiency			106
NF_23_258	diversity panel	nutrient deficiency			116
NF_23_259	diversity panel	nutrient deficiency	8.07	45	115		12150	297077	207119	187562	405750
NF_23_26	diversity panel	nutrient deficiency	6.5	48			9970	527435	287614	256605	548568
NF_23_260	diversity panel	nutrient deficiency	7.61		123
NF_23_262	diversity panel	nutrient deficiency	7.28	44	96			204484	181571	162402	348184
NF_23_263	diversity panel	nutrient deficiency			113
NF_23_265	diversity panel	nutrient deficiency			124
NF_23_267	diversity panel	nutrient deficiency	8.07	50	115		15080	341654	211688	193409	401308
NF_23_268	diversity panel	nutrient deficiency	7.62	50	103	96.2198		224415	166822	135987	277733
NF_23_27	diversity panel	nutrient deficiency			105
NF_23_270	diversity panel	nutrient deficiency			113
NF_23_274	diversity panel	nutrient deficiency	6.92	49	117			338884	240893	209612	441087
NF_23_279	diversity panel	nutrient deficiency	5.53		127		7239
NF_23_28	diversity panel	nutrient deficiency	9.36	48	144	91.8355	15116	527343	262962	232720	480202
NF_23_280	diversity panel	nutrient deficiency			105
NF_23_281	diversity panel	nutrient deficiency	6.94	51.5	128			268410	212782	191781	440035
NF_23_282	diversity panel	nutrient deficiency	7.5	46	112		17026	280125	159746	142235	308417
NF_23_285	diversity panel	nutrient deficiency	6.23	47	107		12091	419132	271336	197591	365952
NF_23_29	diversity panel	nutrient deficiency	8.29	49	153		12787	1.58027e+06	330149	301140	573311
NF_23_290	diversity panel	nutrient deficiency	8.73	44	132	87.0713		267355	214427	199271	454676
NF_23_292	diversity panel	nutrient deficiency	6.74		121
NF_23_293	diversity panel	nutrient deficiency			109
NF_23_294	diversity panel	nutrient deficiency	8.09	43	112		13787	177902	132580	122755	280355
NF_23_295	diversity panel	nutrient deficiency	7.84	49	121		13979	347235	272937	237670	495979
NF_23_296	diversity panel	nutrient deficiency	7.7	48	128			256761	215268	193670	407074
NF_23_297	diversity panel	nutrient deficiency	6.94	52	159		10323	436093	267597	237536	487961
NF_23_298	diversity panel	nutrient deficiency	7.8	57	91	99.359		455157	351036	314281	679778
NF_23_3	diversity panel	nutrient deficiency			146
NF_23_30	diversity panel	nutrient deficiency	7.5	49	130	98.6932		341911	233612	202413	416523
NF_23_300	diversity panel	nutrient deficiency	6.86	45	104	92.3698		211999	169955	146966	324840
NF_23_301	diversity panel	nutrient deficiency	7.78		147
NF_23_303	diversity panel	nutrient deficiency	7.14	49	123			314310	185977	170126	361771
NF_23_304	diversity panel	nutrient deficiency	7.72	48	145			301713	219393	194082	413327
NF_23_306	diversity panel	nutrient deficiency	7.74	50	120	97.2132		279069	201772	174531	354102
NF_23_307	diversity panel	nutrient deficiency	6.69	49	123		16439	769604	268168	240844	476928
NF_23_308	diversity panel	nutrient deficiency	7.02	51			13368	451678	227108	207800	450456
NF_23_309	diversity panel	nutrient deficiency			120
NF_23_31	diversity panel	nutrient deficiency	9.41	53.5	146		13906	318203	260304	217464	433769
NF_23_310	diversity panel	nutrient deficiency	7.47	50	105		12518	244798	205085	174212	371936
NF_23_311	diversity panel	nutrient deficiency	6.98	48	126			274600	213667	190796	400186
NF_23_312	diversity panel	nutrient deficiency	6.68	47	114		10169	314702	303291	282214	616055
NF_23_314	diversity panel	nutrient deficiency	6.94	49	116		8719	460179	364419	302945	613475
NF_23_315	diversity panel	nutrient deficiency	7.53	54	125		9997	469487	287889	250206	499710
NF_23_317	diversity panel	nutrient deficiency	7.08	49	150		9097	284346	253909	225866	459213
NF_23_318	diversity panel	nutrient deficiency	5		94
NF_23_319	diversity panel	nutrient deficiency	6.22	49		95.4969		243598	247160	217555	462620
NF_23_32	diversity panel	nutrient deficiency	8.43	43	131	83.507	20651	483878	213583	194872	407443
NF_23_321	diversity panel	nutrient deficiency	8.15	44	145		15185	240213	202586	181561	403101
NF_23_323	diversity panel	nutrient deficiency	7.09		100
NF_23_324	diversity panel	nutrient deficiency	7.38	45				494397	237336	218081	472508
NF_23_325	diversity panel	nutrient deficiency	7.96	47	98		19990	195714	171743	156766	356432
NF_23_326	diversity panel	nutrient deficiency			116
NF_23_327	diversity panel	nutrient deficiency	7.14	47	116		13814	230916	188449	162732	334213
NF_23_328	diversity panel	nutrient deficiency	6.86	46	122			454927	224586	208902	444963
NF_23_329	diversity panel	nutrient deficiency	7.48		119	96.0263
NF_23_33	diversity panel	nutrient deficiency			167
NF_23_330	diversity panel	nutrient deficiency	7.31	45	116			273597	258357	212399	460593
NF_23_331	diversity panel	nutrient deficiency	8.13	51	143		12472	1.08129e+06	247258	219220	437321
NF_23_332	diversity panel	nutrient deficiency			119
NF_23_333	diversity panel	nutrient deficiency	8.31	43	100		13668	203148	165471	151105	339622
NF_23_334	diversity panel	nutrient deficiency	7.03	42	134		11479	145075	142386	129601	286965
NF_23_335	diversity panel	nutrient deficiency			117
NF_23_336	diversity panel	nutrient deficiency	7.81		121
NF_23_337	diversity panel	nutrient deficiency	8.52	47	119			232593	244187	219354	488497
NF_23_339	diversity panel	nutrient deficiency	8.38	48	125		16351	440684	257561	227488	460460
NF_23_342	diversity panel	nutrient deficiency			124
NF_23_343	diversity panel	nutrient deficiency	7.41	48			17493	341832	260696	223304	454814
NF_23_345	diversity panel	nutrient deficiency	7.47		133		14288
NF_23_347	diversity panel	nutrient deficiency			97
NF_23_348	diversity panel	nutrient deficiency			130
NF_23_35	diversity panel	nutrient deficiency	7.97	41	115	63.5522		217162	166862	152861	334283
NF_23_350	diversity panel	nutrient deficiency	8.42	43	120			282621	200550	184353	416570
NF_23_351	diversity panel	nutrient deficiency			111
NF_23_352	diversity panel	nutrient deficiency			120
NF_23_353	diversity panel	nutrient deficiency	8.29	47	150			519601	309405	275903	575664
NF_23_356	diversity panel	nutrient deficiency			112
NF_23_357	diversity panel	nutrient deficiency	7.85		135		11249
NF_23_36	diversity panel	nutrient deficiency			109
NF_23_360	diversity panel	nutrient deficiency	7.4	47	110		10598	391711	211495	190307	395312
NF_23_361	diversity panel	nutrient deficiency	8.01	46			15302	1011302	243545	230133	470757
NF_23_362	diversity panel	nutrient deficiency	8.77	50	151		12832	729774	288615	259294	522863
NF_23_364	diversity panel	nutrient deficiency	7.04		135
NF_23_365	diversity panel	nutrient deficiency			109
NF_23_366	diversity panel	nutrient deficiency	6.93	43	137		7002	188182	196492	181408	425573
NF_23_367	diversity panel	nutrient deficiency			138
NF_23_37	diversity panel	nutrient deficiency	7.16	44	145		11344	174247	162062	145009	314543
NF_23_370	diversity panel	nutrient deficiency	7.58	48	204		10628	1.26812e+06	284666	261715	528641
NF_23_371	diversity panel	nutrient deficiency	7.01	42	135			344102	209224	185693	387173
NF_23_372	diversity panel	nutrient deficiency	8.86		129
NF_23_373	diversity panel	nutrient deficiency		43	118		11114	212233	173455	159008	354775
NF_23_374	diversity panel	nutrient deficiency	8.39	47			14553	1132535	229313	211633	417762
NF_23_376	diversity panel	nutrient deficiency	8.5	52	130		8304	243787	243336	222355	469889
NF_23_377	diversity panel	nutrient deficiency			119
NF_23_379	diversity panel	nutrient deficiency			119
NF_23_38	diversity panel	nutrient deficiency	9.93	54	121	94.844		697900	332830	290698	575259
NF_23_380	diversity panel	nutrient deficiency	8.11		130
NF_23_382	diversity panel	nutrient deficiency	8.3	47	135			340873	184260	158792	326400
NF_23_383	diversity panel	nutrient deficiency	7.33	46	139			395695	299224	269039	588740
NF_23_385	diversity panel	nutrient deficiency			94
NF_23_386	diversity panel	nutrient deficiency			115
NF_23_389	diversity panel	nutrient deficiency	8.89	53	139		12708	508429	334278	294076	583782
NF_23_39	diversity panel	nutrient deficiency	8.18				14678
NF_23_393	diversity panel	nutrient deficiency	7.75	48	125			439326	242829	214355	439807
NF_23_394	diversity panel	nutrient deficiency	6.88	52				356626	364417	324507	673634
NF_23_395	diversity panel	nutrient deficiency			98
NF_23_396	diversity panel	nutrient deficiency	7.57
NF_23_398	diversity panel	nutrient deficiency	7.06	45.5	100		11895	164507	158660	152770	338556
NF_23_399	diversity panel	nutrient deficiency			110
NF_23_4	diversity panel	nutrient deficiency	9.31	47	171	93.965	10304	861309	264743	242026	460713
NF_23_40	diversity panel	nutrient deficiency	7.4	48	134			316929	211018	182732	363904
NF_23_400	diversity panel	nutrient deficiency	8.35	52	155		11094	696345	407434	349508	716530
NF_23_402	diversity panel	nutrient deficiency			127
NF_23_403	diversity panel	nutrient deficiency	7.34	42	116			184464	188578	163784	360370
NF_23_406	diversity panel	nutrient deficiency			115
NF_23_407	diversity panel	nutrient deficiency	4.76	40	126	79.2824		104339	113344	109271	255185
NF_23_408	diversity panel	nutrient deficiency	8.64	51	167	97.5277	13985	652751	346408	303951	618652
NF_23_409	diversity panel	nutrient deficiency	7.06	46	107			223142	185889	149749	308423
NF_23_41	diversity panel	nutrient deficiency	7.72	43	145	95.7063	11512	265045	237473	209730	432717
NF_23_410	diversity panel	nutrient deficiency			104
NF_23_412	diversity panel	nutrient deficiency
NF_23_413	diversity panel	nutrient deficiency			112
NF_23_414	diversity panel	nutrient deficiency	7.97	50	142		10650	286756	260162	230003	491002
NF_23_415	diversity panel	nutrient deficiency	7.29	45	110		10946	274121	232805	218589	485688
NF_23_416	diversity panel	nutrient deficiency			101
NF_23_417	diversity panel	nutrient deficiency	8.81	47	154		12367	290408	241191	217138	462398
NF_23_419	diversity panel	nutrient deficiency	8.59	49			14925	269277	205504	180759	377647
NF_23_42	diversity panel	nutrient deficiency	6.92	53	155		8451	308172	254309	220709	447147
NF_23_420	diversity panel	nutrient deficiency	6.72	50	107		11626	248157	207856	175010	383701
NF_23_422	diversity panel	nutrient deficiency	7.72	51	146		10203	340252	284497	236103	462942
NF_23_423	diversity panel	nutrient deficiency	7.98	44	126		12079	273504	241924	218605	460052
NF_23_424	diversity panel	nutrient deficiency	9.21	49	123		11960	382799	249824	220503	463759
NF_23_426	diversity panel	nutrient deficiency	7.18	43	130			258650	208479	190198	412181
NF_23_427	diversity panel	nutrient deficiency	6.76	49	83		9747	222020	168908	150707	330110
NF_23_428	diversity panel	nutrient deficiency	8.25		133		13706
NF_23_429	diversity panel	nutrient deficiency	7.26	42	148		14533	239848	188375	176444	404535
NF_23_43	diversity panel	nutrient deficiency	7.58	43	141			205128	215008	192606	417972
NF_23_430	diversity panel	nutrient deficiency	8.47	43	108		13354	252487	198993	173034	365606
NF_23_431	diversity panel	nutrient deficiency	9.22	50		96.4997	16522	817374	230605	208994	415712
NF_23_432	diversity panel	nutrient deficiency	8.32	43	115			257450	156099	139068	289839
NF_23_435	diversity panel	nutrient deficiency	6.85	46	140	90.0582	10344	242678	241326	217638	483444
NF_23_436	diversity panel	nutrient deficiency
NF_23_44	diversity panel	nutrient deficiency	9.33	49	173			334504	250691	223460	468870
NF_23_443	diversity panel	nutrient deficiency	8.44	47	141			471475	245970	215911	450628
NF_23_449	diversity panel	nutrient deficiency	7.19		120
NF_23_451	diversity panel	nutrient deficiency	8.73		126		13475
NF_23_452	diversity panel	nutrient deficiency	8.75	50			19215	219317	179970	159422	342737
NF_23_453	diversity panel	nutrient deficiency	8.54	46	160			309770	251089	212245	430931
NF_23_454	diversity panel	nutrient deficiency	7.3	50	135	92.4458		228017	183018	154695	329662
NF_23_456	diversity panel	nutrient deficiency	7.9	49	115		16685	427058	226615	205673	447711
NF_23_457	diversity panel	nutrient deficiency	8.6	49	157		12342	270791	199664	178853	386088
NF_23_46	diversity panel	nutrient deficiency			120
NF_23_461	diversity panel	nutrient deficiency			90
NF_23_462	diversity panel	nutrient deficiency	7.2	43	105			225214	188508	168441	369530
NF_23_465	diversity panel	nutrient deficiency	6.84
NF_23_467	diversity panel	nutrient deficiency			118
NF_23_468	diversity panel	nutrient deficiency	7.1	47	138		11810	193041	205190	184157	396423
NF_23_469	diversity panel	nutrient deficiency			110
NF_23_47	diversity panel	nutrient deficiency	7.36	45	143	96.8588	11385	254668	211260	188858	403666
NF_23_471	diversity panel	nutrient deficiency	7.51	45	120			294090	225227	206514	452521
NF_23_474	diversity panel	nutrient deficiency	9	47	142		11708	253804	238317	219112	495962
NF_23_475	diversity panel	nutrient deficiency	8.09	51	107	93.6618		442928	218613	188059	372357
NF_23_476	diversity panel	nutrient deficiency	7.61	43	105			201587	148529	135825	297771
NF_23_480	diversity panel	nutrient deficiency	7.49	49				266717	196561	153448	305877
NF_23_49	diversity panel	nutrient deficiency	8.52	51.5	132		17353	527493	426112	371676	771489
NF_23_5	diversity panel	nutrient deficiency			200
NF_23_50	diversity panel	nutrient deficiency	7.36	51	153		8824	486139	352533	302636	620175
NF_23_52	diversity panel	nutrient deficiency	8.25	45	140		14615	1.2705e+06	289818	268594	550576
NF_23_54	diversity panel	nutrient deficiency	7.65	48				253014	210306	187595	402046
NF_23_56	diversity panel	nutrient deficiency	8.23	50		97.8142		503829	270429	240011	518331
NF_23_57	diversity panel	nutrient deficiency	7.11	51	128		9277	293476	195759	168311	347922
NF_23_58	diversity panel	nutrient deficiency			130
NF_23_59	diversity panel	nutrient deficiency	7.57	51	136			294537	208125	178835	362972
NF_23_6	diversity panel	nutrient deficiency			157
NF_23_61	diversity panel	nutrient deficiency	7.06	45	110	29.1871		163453	153327	139178	300625
NF_23_63	diversity panel	nutrient deficiency	6.88	48	144			343872	231963	200654	420654
NF_23_65	diversity panel	nutrient deficiency			86	98.2573
NF_23_66	diversity panel	nutrient deficiency	6.92	43	108			215189	181072	160365	333122
NF_23_67	diversity panel	nutrient deficiency	8.25	45	107		12374	540010	202751	189606	390637
NF_23_68	diversity panel	nutrient deficiency			132
NF_23_69	diversity panel	nutrient deficiency	7.64	46	136	98.0828		358847	227708	206410	426320
NF_23_7	diversity panel	nutrient deficiency	8.83		131		12282
NF_23_70	diversity panel	nutrient deficiency	6.94	45	125	97.2681		196720	191195	176765	399272
NF_23_71	diversity panel	nutrient deficiency	8.65	52	134	91.2025	8730	241603	222196	190424	402091
NF_23_73	diversity panel	nutrient deficiency
NF_23_75	diversity panel	nutrient deficiency	7.46	47	118		10904	363678	199102	179880	386132
NF_23_76	diversity panel	nutrient deficiency	7.3	42	155			204426	192654	175714	390889
NF_23_77	diversity panel	nutrient deficiency	7.62	50		89.0569		294658	229288	155788	286807
NF_23_78	diversity panel	nutrient deficiency	7.12	49	107		11762	296388	210771	190633	410630
NF_23_79	diversity panel	nutrient deficiency	7.6	53	141			429772	286544	220622	433212
NF_23_8	diversity panel	nutrient deficiency	8.8	51	159		13203	414008	332972	294030	595735
NF_23_80	diversity panel	nutrient deficiency	7.79	45	135	93.988		321113	274649	247071	554273
NF_23_81	diversity panel	nutrient deficiency			137
NF_23_82	diversity panel	nutrient deficiency	8.23	48	155			391437	251880	222339	491936
NF_23_85	diversity panel	nutrient deficiency			111
NF_23_87	diversity panel	nutrient deficiency				98.4964
NF_23_88	diversity panel	nutrient deficiency	6.47	50	115	97.1594		281825	241956	214902	474815
NF_23_89	diversity panel	nutrient deficiency	7.61		121		14177
NF_23_9	diversity panel	nutrient deficiency	6.71	46	107			521528	226665	193611	388064
NF_23_90	diversity panel	nutrient deficiency			121	94.7724
NF_23_91	diversity panel	nutrient deficiency			90
NF_23_92	diversity panel	nutrient deficiency	8.88	55	100			553095	309176	274100	547886
NF_23_94	diversity panel	nutrient deficiency	7.52	48	133		8723	267116	222377	187105	369672
NF_23_95	diversity panel	nutrient deficiency			98
NF_23_96	diversity panel	nutrient deficiency	7.58	49		96.6494		260918	221897	201864	443401
NF_23_97	diversity panel	nutrient deficiency	9.59	47	126			961052	214223	196310	393169
NF_23_98	diversity panel	nutrient deficiency	7.64	48	95			298189	242309	222420	486260
NF_23_99	diversity panel	nutrient deficiency	9.22	48			12720	775835	394831	350607	714805
NPK_23_100	diversity panel	nutrient enrichment	7.64	51	140		13342	445049	258679	227645	464040
NPK_23_101	diversity panel	nutrient enrichment	8.25	54	178			408273	319056	273413	579003
NPK_23_102	diversity panel	nutrient enrichment	7.88	45	144			255735	205480	182808	400599
NPK_23_103	diversity panel	nutrient enrichment	7.68		168		10821
NPK_23_105	diversity panel	nutrient enrichment	8.25	43	152	71.3003		273335	188386	171680	379766
NPK_23_106	diversity panel	nutrient enrichment			143
NPK_23_109	diversity panel	nutrient enrichment			195	0.176678
NPK_23_121	diversity panel	nutrient enrichment	6.59	45	177	74.7211		479540	373723	323290	655324
NPK_23_123	diversity panel	nutrient enrichment			140
NPK_23_124	diversity panel	nutrient enrichment	7.82	51	175		10253	554920	299571	236238	465219
NPK_23_125	diversity panel	nutrient enrichment	9.43	53	167	93.5779		550799	282316	225153	439905
NPK_23_126	diversity panel	nutrient enrichment			145
NPK_23_128	diversity panel	nutrient enrichment	6.9	52	155		10234	377979	269426	233631	496984
NPK_23_129	diversity panel	nutrient enrichment	6.77		176		9790
NPK_23_13	diversity panel	nutrient enrichment	7.41	49	184	96.0821		847993	348582	315633	698800
NPK_23_130	diversity panel	nutrient enrichment	7.92	45	132	87.4694		317353	172093	157366	342956
NPK_23_131	diversity panel	nutrient enrichment			125
NPK_23_132	diversity panel	nutrient enrichment	9	44	153		18454	297391	184599	170589	379263
NPK_23_134	diversity panel	nutrient enrichment	8.09	48	145		14678	481540	200735	177956	361300
NPK_23_135	diversity panel	nutrient enrichment	8.7	45	156	96.3105		237782	193193	178299	414207
NPK_23_136	diversity panel	nutrient enrichment			177
NPK_23_137	diversity panel	nutrient enrichment	6.34		130		9335
NPK_23_138	diversity panel	nutrient enrichment	7.43	41		57.8034		435269	186069	172949	392703
NPK_23_140	diversity panel	nutrient enrichment	8.7	49	147	93.271		472707	246560	224210	466629
NPK_23_141	diversity panel	nutrient enrichment			115
NPK_23_142	diversity panel	nutrient enrichment			144	89.817
NPK_23_143	diversity panel	nutrient enrichment	7.06	49	141		13168	435267	218217	196587	429298
NPK_23_146	diversity panel	nutrient enrichment	8.63	51	153		17411	918316	302988	268136	524497
NPK_23_147	diversity panel	nutrient enrichment	8.26	50	123		16014	600630	264592	223164	446723
NPK_23_149	diversity panel	nutrient enrichment	9.15	44	155		20336	443154	242271	224327	533191
NPK_23_150	diversity panel	nutrient enrichment	6.81	47	125	81.1991		395915	237858	209483	446745
NPK_23_152	diversity panel	nutrient enrichment	7.43	45	121	90.2754		304069	213170	186367	408788
NPK_23_153	diversity panel	nutrient enrichment			100
NPK_23_154	diversity panel	nutrient enrichment	8.09				16318
NPK_23_156	diversity panel	nutrient enrichment	8.26	49	149		17906	328001	205227	182848	390998
NPK_23_157	diversity panel	nutrient enrichment	8.63	50	126	51.1429		559981	292668	263809	530520
NPK_23_16	diversity panel	nutrient enrichment	7.23	47	157		9748	576019	298762	277351	608276
NPK_23_162	diversity panel	nutrient enrichment			140	96.4213
NPK_23_163	diversity panel	nutrient enrichment			110	96.6308
NPK_23_165	diversity panel	nutrient enrichment	7.72	45	126	95.9876		317197	244940	218183	499766
NPK_23_167	diversity panel	nutrient enrichment	7.51	45	135	87.9807		566909	198741	181166	367627
NPK_23_169	diversity panel	nutrient enrichment	8.37	42	136			399439	181451	168831	372286
NPK_23_17	diversity panel	nutrient enrichment	8	48	160		11881	537453	223208	202285	435488
NPK_23_171	diversity panel	nutrient enrichment	8.43	52	170	85.726		524156	271981	244167	507819
NPK_23_172	diversity panel	nutrient enrichment			161
NPK_23_175	diversity panel	nutrient enrichment	9	49	161		12689	594835	249920	223152	457701
NPK_23_18	diversity panel	nutrient enrichment	7.36		145	98.2
NPK_23_180	diversity panel	nutrient enrichment	7.56	56	159		10236	661487	231165	193973	370923
NPK_23_183	diversity panel	nutrient enrichment			147
NPK_23_186	diversity panel	nutrient enrichment			107
NPK_23_187	diversity panel	nutrient enrichment	8.27	42	128		17096	285847	168556	156228	351038
NPK_23_188	diversity panel	nutrient enrichment	7.14		133	93.6834
NPK_23_189	diversity panel	nutrient enrichment	5.78		101
NPK_23_190	diversity panel	nutrient enrichment	9.14	53	146	95.9132		582843	283878	238914	466615
NPK_23_191	diversity panel	nutrient enrichment			175
NPK_23_192	diversity panel	nutrient enrichment	8.28		124	98.954
NPK_23_199	diversity panel	nutrient enrichment	7.61	48	171	92.5995		343585	202863	181785	387578
NPK_23_200	diversity panel	nutrient enrichment	6.94	44	167		14909	449850	263211	234861	571523
NPK_23_201	diversity panel	nutrient enrichment	8.06	54	150		11819	506978	309111	272967	557555
NPK_23_206	diversity panel	nutrient enrichment	8.98	49	177		15885	537953	254056	222159	450431
NPK_23_209	diversity panel	nutrient enrichment	7.63	51	182		14939	472380	231905	212688	436177
NPK_23_21	diversity panel	nutrient enrichment	8.4	46	206		10253	501267	270078	241031	511974
NPK_23_219	diversity panel	nutrient enrichment	8.11	50	194	87.6992		597918	294973	252508	496099
NPK_23_22	diversity panel	nutrient enrichment		49	165	91.9863		557255	316359	285530	606767
NPK_23_22´	diversity panel	nutrient enrichment	8.33
NPK_23_221	diversity panel	nutrient enrichment	7.55	51	190			419426	291339	234513	482309
NPK_23_225	diversity panel	nutrient enrichment	7.19	45	161		10321	358677	269483	242505	558744
NPK_23_227	diversity panel	nutrient enrichment	7.99	45	155		14173	311465	193951	179985	409770
NPK_23_229	diversity panel	nutrient enrichment	7.7	42	170	95.1681		239782	175502	162181	363867
NPK_23_23	diversity panel	nutrient enrichment	6.68			96.1125
NPK_23_230	diversity panel	nutrient enrichment	8.54	47	167	97.9594		507312	241622	213091	443821
NPK_23_234	diversity panel	nutrient enrichment			137	96.8977
NPK_23_235	diversity panel	nutrient enrichment	7.94		131		14987
NPK_23_238	diversity panel	nutrient enrichment	7.9	42	137		11328	265138	170526	164424	376472
NPK_23_239	diversity panel	nutrient enrichment			135
NPK_23_24	diversity panel	nutrient enrichment	7.07	50	150			391286	268892	228293	472095
NPK_23_241	diversity panel	nutrient enrichment	7.36	50	140	91.3193		634399	274658	239351	484861
NPK_23_242	diversity panel	nutrient enrichment	6.81	48	122	85.7084		298248	211606	185986	400184
NPK_23_243	diversity panel	nutrient enrichment	7.99	46	127		16115	341050	184593	171723	383286
NPK_23_244	diversity panel	nutrient enrichment	8.62	45	122		13889	271062	191475	172682	389052
NPK_23_247	diversity panel	nutrient enrichment	7.5	54	162	91.8043		361779	269438	231652	502124
NPK_23_248	diversity panel	nutrient enrichment	8.56	47	155		13997	396497	198014	180983	383938
NPK_23_25	diversity panel	nutrient enrichment	7.35	46	150		11230	695461	228993	212223	449937
NPK_23_251	diversity panel	nutrient enrichment			119
NPK_23_253	diversity panel	nutrient enrichment	8.14	49	148	98.1244		935330	276185	249054	501560
NPK_23_254	diversity panel	nutrient enrichment		46				487126	194818	177404	383110
NPK_23_255	diversity panel	nutrient enrichment	7.7	43	143		10658	190939	161207	148250	325450
NPK_23_256	diversity panel	nutrient enrichment	7.61	54	173		9554	306028	187183	156112	312720
NPK_23_257	diversity panel	nutrient enrichment			117
NPK_23_26	diversity panel	nutrient enrichment	8.14	48	175	95.2806		531585	239092	217713	447278
NPK_23_263	diversity panel	nutrient enrichment			134
NPK_23_265	diversity panel	nutrient enrichment	7.78	49	152		11336	358804	359746	335146	725941
NPK_23_266	diversity panel	nutrient enrichment			106
NPK_23_27	diversity panel	nutrient enrichment	7.6	48	150		13869	483827	266170	234712	485194
NPK_23_270	diversity panel	nutrient enrichment			122
NPK_23_271	diversity panel	nutrient enrichment	7.74		127	95.4396	12264
NPK_23_272	diversity panel	nutrient enrichment		46	111			341742	220396	200736	429987
NPK_23_277	diversity panel	nutrient enrichment	7.77	47	97		18496	259514	243278	220181	492860
NPK_23_278	diversity panel	nutrient enrichment	7.83	46	130		15818	247279	165557	153263	344902
NPK_23_28	diversity panel	nutrient enrichment	9.62	52	205	93.9334		511285	308020	262323	522025
NPK_23_280	diversity panel	nutrient enrichment	8.39	54	165	97.5438	12373	668738	349154	298390	602716
NPK_23_29	diversity panel	nutrient enrichment	8.91	50	165	93.7334		520245	237569	217368	455967
NPK_23_292	diversity panel	nutrient enrichment	8	51	160	98.8066		433731	278096	249435	503411
NPK_23_293	diversity panel	nutrient enrichment	7.1		155		10362
NPK_23_295	diversity panel	nutrient enrichment			128
NPK_23_297	diversity panel	nutrient enrichment	7.67	44	143		14400	279210	183345	171320	388612
NPK_23_3	diversity panel	nutrient enrichment	8.9	57	170	97.3542		726149	366071	338131	721585
NPK_23_30	diversity panel	nutrient enrichment	8.84		160		13679
NPK_23_301	diversity panel	nutrient enrichment	7.31	46	138		10680	322374	221168	201282	451712
NPK_23_302	diversity panel	nutrient enrichment			111
NPK_23_303	diversity panel	nutrient enrichment	8.58		182		10907
NPK_23_304	diversity panel	nutrient enrichment	8.48	48	175		11975	607709	294699	267751	559185
NPK_23_305	diversity panel	nutrient enrichment			137
NPK_23_308	diversity panel	nutrient enrichment	8.47	53	150	92.3152		567352	297750	240118	481019
NPK_23_309	diversity panel	nutrient enrichment	7.94	49			10959	57154.7	77248.2	70519.6	195951
NPK_23_31	diversity panel	nutrient enrichment	7.85	50	168		12068	586460	261226	231948	460724
NPK_23_311	diversity panel	nutrient enrichment			145
NPK_23_313	diversity panel	nutrient enrichment	7.38	48	136			307505	216188	178568	348689
NPK_23_314	diversity panel	nutrient enrichment	8.36	44	140		13046	317264	181754	162316	355140
NPK_23_317	diversity panel	nutrient enrichment			136	97.6963
NPK_23_319	diversity panel	nutrient enrichment	8.23	45	150		15940	318461	248620	224637	498282
NPK_23_32	diversity panel	nutrient enrichment	7.64		166		16967
NPK_23_321	diversity panel	nutrient enrichment			120
NPK_23_322	diversity panel	nutrient enrichment	6.71		133		10304
NPK_23_323	diversity panel	nutrient enrichment	7.86	50	129		13274	450732	226921	199916	423599
NPK_23_324	diversity panel	nutrient enrichment	7.74	49.5	137	95.9415		252843	170934	153364	339705
NPK_23_327	diversity panel	nutrient enrichment	8.36	51	150		18272	535512	310029	265817	526177
NPK_23_328	diversity panel	nutrient enrichment	7.36	41	145	97.9237		453259	194903	179472	378817
NPK_23_33	diversity panel	nutrient enrichment	7.38	50	125		12656	464203	246141	224416	479360
NPK_23_332	diversity panel	nutrient enrichment	5.76		125	66.6667
NPK_23_333	diversity panel	nutrient enrichment			96
NPK_23_334	diversity panel	nutrient enrichment	8.04	41	111	5.02774		337346	144479	137795	309790
NPK_23_335	diversity panel	nutrient enrichment			105
NPK_23_336	diversity panel	nutrient enrichment	7.81	46	167	97.031		431938	235584	212060	467212
NPK_23_337	diversity panel	nutrient enrichment	7.97	49	121		11930	261625	187823	166888	362731
NPK_23_338	diversity panel	nutrient enrichment	7.48	49	100		13887	393619	279844	265106	589842
NPK_23_34	diversity panel	nutrient enrichment			137
NPK_23_340	diversity panel	nutrient enrichment	8.9		140	94.7872
NPK_23_341	diversity panel	nutrient enrichment	8.71		135	90.6113
NPK_23_342	diversity panel	nutrient enrichment			109
NPK_23_343	diversity panel	nutrient enrichment	8.72	47	152	93.3064		382624	227491	204415	450125
NPK_23_344	diversity panel	nutrient enrichment			138
NPK_23_346	diversity panel	nutrient enrichment			154
NPK_23_347	diversity panel	nutrient enrichment			103
NPK_23_348	diversity panel	nutrient enrichment	8.11		144		17481
NPK_23_349	diversity panel	nutrient enrichment			85
NPK_23_35	diversity panel	nutrient enrichment	9.07	54	173	96.1532		565846	330320	281924	548206
NPK_23_351	diversity panel	nutrient enrichment			104
NPK_23_353	diversity panel	nutrient enrichment	9.78	51	137	95.8983		700291	287304	257283	534550
NPK_23_355	diversity panel	nutrient enrichment	7.76	50	125		12734	1.77623e+06	276269	249927	469197
NPK_23_358	diversity panel	nutrient enrichment	7.69	47	135	95.3847		352088	248761	218636	461476
NPK_23_359	diversity panel	nutrient enrichment	7.39	54	137		15264	552644	224132	191644	380258
NPK_23_36	diversity panel	nutrient enrichment	7.36		160
NPK_23_360	diversity panel	nutrient enrichment	7.85	43	142		15753	359414	207494	192258	428414
NPK_23_361	diversity panel	nutrient enrichment	6.29	45	105		10606	202867	172277	160330	357264
NPK_23_363	diversity panel	nutrient enrichment	6.67	49			7934	511352	356478	306355	636510
NPK_23_364	diversity panel	nutrient enrichment	7.46				12967
NPK_23_365	diversity panel	nutrient enrichment	6.23		125		11124
NPK_23_366	diversity panel	nutrient enrichment			155
NPK_23_37	diversity panel	nutrient enrichment	7.57		151	97.0304
NPK_23_371	diversity panel	nutrient enrichment	8.25	46	142		18654	590414	207548	184149	389257
NPK_23_372	diversity panel	nutrient enrichment	8.23	50	123	97.8113	14258	350840	205288	181905	386646
NPK_23_373	diversity panel	nutrient enrichment	9.75	53	120		11703	2.22974e+06	280301	260727	479204
NPK_23_376	diversity panel	nutrient enrichment			140
NPK_23_38	diversity panel	nutrient enrichment	8.69	53	173	98.2349	8685	347262	274946	234512	490056
NPK_23_381	diversity panel	nutrient enrichment	8.05	43	127		14910	414464	177658	169354	369778
NPK_23_383	diversity panel	nutrient enrichment	7.4		142
NPK_23_384	diversity panel	nutrient enrichment			115
NPK_23_385	diversity panel	nutrient enrichment	7.41	46	141		13760	699811	240225	213937	436935
NPK_23_388	diversity panel	nutrient enrichment	8.86	46	133	97.6408		460887	218618	201545	433415
NPK_23_389	diversity panel	nutrient enrichment	8.41	47.5	170		10763	531505	420942	358893	757516
NPK_23_39	diversity panel	nutrient enrichment	8.28	43	147		17285	428137	194184	177949	395756
NPK_23_390	diversity panel	nutrient enrichment	8.36	42	120			262049	184677	172218	391749
NPK_23_393	diversity panel	nutrient enrichment	8.61	41	160	93.4549		606934	203244	191935	383108
NPK_23_394	diversity panel	nutrient enrichment	8.15	48	127		13074	483093	237285	212631	438516
NPK_23_396	diversity panel	nutrient enrichment	8.22	51	162	87.5556		356972	253790	214127	440877
NPK_23_397	diversity panel	nutrient enrichment			155
NPK_23_4	diversity panel	nutrient enrichment	8.03	54	175	99.2588		288403	271899	240364	545771
NPK_23_400	diversity panel	nutrient enrichment	8.34	46	154	93.0013		266910	176960	162839	354555
NPK_23_403	diversity panel	nutrient enrichment			135
NPK_23_404	diversity panel	nutrient enrichment	9.29	52.5	175	99.0933		1.35427e+06	358217	299809	550029
NPK_23_405	diversity panel	nutrient enrichment	6.18	43	136	56.8416		233711	222404	204501	478208
NPK_23_406	diversity panel	nutrient enrichment	8.36	41	165	54.7193		301677	256874	233640	506941
NPK_23_408	diversity panel	nutrient enrichment	8.38	54.5	154		10751	869713	480895	415490	844075
NPK_23_409	diversity panel	nutrient enrichment	7.47	50	152	74.6769		524543	216428	194890	402307
NPK_23_410	diversity panel	nutrient enrichment			145
NPK_23_415	diversity panel	nutrient enrichment	9.25	53	178			459481	261197	227294	471291
NPK_23_416	diversity panel	nutrient enrichment	9.38	48	154		12203	491647	257461	227439	461524
NPK_23_417	diversity panel	nutrient enrichment			135
NPK_23_418	diversity panel	nutrient enrichment	7.15		135		12222
NPK_23_420	diversity panel	nutrient enrichment			130
NPK_23_421	diversity panel	nutrient enrichment	7.92	54	182		6591	386599	303520	262512	552734
NPK_23_423	diversity panel	nutrient enrichment			133
NPK_23_424	diversity panel	nutrient enrichment	8.67	46	154		14832	282081	227169	208149	490070
NPK_23_425	diversity panel	nutrient enrichment	7.86		189	94.8094
NPK_23_428	diversity panel	nutrient enrichment	7.72	47	150	97.9558	14331	887992	223267	212059	447358
NPK_23_429	diversity panel	nutrient enrichment	7.75	45	175		12964	343875	211587	194078	423586
NPK_23_43	diversity panel	nutrient enrichment	9.07				16688
NPK_23_430	diversity panel	nutrient enrichment	7.24		162		9496
NPK_23_431	diversity panel	nutrient enrichment	7.95	51.5	151		13307	529727	284182	170018	290421
NPK_23_433	diversity panel	nutrient enrichment	7.55	50	136			351878	285583	241633	512492
NPK_23_435	diversity panel	nutrient enrichment			142
NPK_23_436	diversity panel	nutrient enrichment	8.18	48	170	96.7461		399325	263804	237209	490383
NPK_23_437	diversity panel	nutrient enrichment	7.46	47	132		13432	459202	224937	202552	438403
NPK_23_438	diversity panel	nutrient enrichment	8.78	54	163		15125	456490	277638	244413	528193
NPK_23_439	diversity panel	nutrient enrichment	7.45	45	175		10839	379625	301004	267351	572467
NPK_23_44	diversity panel	nutrient enrichment			157
NPK_23_440	diversity panel	nutrient enrichment	7.3	49	160			341786	333015	263706	477826
NPK_23_442	diversity panel	nutrient enrichment	10.07	48	145			2167117	290877	272168	510578
NPK_23_443	diversity panel	nutrient enrichment	9.27	47	180		14166	400442	257978	230093	497712
NPK_23_445	diversity panel	nutrient enrichment	8.18	48	155		16544	458446	235543	212228	442782
NPK_23_446	diversity panel	nutrient enrichment			127
NPK_23_447	diversity panel	nutrient enrichment	6.52		137		14119
NPK_23_448	diversity panel	nutrient enrichment	8.76	55	160	94.367		443218	297924	250503	498989
NPK_23_449	diversity panel	nutrient enrichment	8.23	47	125		12339	371451	186557	170470	372197
NPK_23_45	diversity panel	nutrient enrichment	7.89	43	165		15456	420038	182986	170656	372465
NPK_23_450	diversity panel	nutrient enrichment	8.38		153		13603
NPK_23_451	diversity panel	nutrient enrichment	8.5	50	166		15379	354225	237375	194207	385246
NPK_23_452	diversity panel	nutrient enrichment	7.94	49	157		12821	321331	261572	230421	495950
NPK_23_453	diversity panel	nutrient enrichment			127
NPK_23_454	diversity panel	nutrient enrichment	9.8	44	196			363004	223373	211441	472590
NPK_23_455	diversity panel	nutrient enrichment	8.8	44	145		22089	463894	249068	229407	525282
NPK_23_456	diversity panel	nutrient enrichment	7.77	49	135	93.3162		497219	246960	214930	437927
NPK_23_457	diversity panel	nutrient enrichment			141
NPK_23_458	diversity panel	nutrient enrichment	8.1		153
NPK_23_459	diversity panel	nutrient enrichment			134
NPK_23_46	diversity panel	nutrient enrichment	7.62	43	157		13121	395339	219995	200359	442262
NPK_23_460	diversity panel	nutrient enrichment	8.12	49	147		11176	522615	261469	233916	489666
NPK_23_461	diversity panel	nutrient enrichment			150
NPK_23_462	diversity panel	nutrient enrichment	7.46	49	140			329514	215980	192501	406023
NPK_23_463	diversity panel	nutrient enrichment	7.78	44	135	0.607318		295091	204124	184882	393008
NPK_23_465	diversity panel	nutrient enrichment			153
NPK_23_466	diversity panel	nutrient enrichment	8.03		152		19353
NPK_23_467	diversity panel	nutrient enrichment	7.53	48	170		13252	420556	278694	258362	600767
NPK_23_468	diversity panel	nutrient enrichment			135
NPK_23_469	diversity panel	nutrient enrichment	8.65	50	204		12512	518742	282583	233688	461509
NPK_23_472	diversity panel	nutrient enrichment	8.46	51	142		17054	340714	252453	222559	475650
NPK_23_474	diversity panel	nutrient enrichment	7.72	47	143		13906	257095	172236	155560	334634
NPK_23_476	diversity panel	nutrient enrichment	7.58	41	133		14141	272052	155828	146321	330621
NPK_23_478	diversity panel	nutrient enrichment	7.97	49	125		9540	275569	203973	180586	406920
NPK_23_479	diversity panel	nutrient enrichment	8.14	46	160			402673	227756	210458	464144
NPK_23_48	diversity panel	nutrient enrichment			144
NPK_23_480	diversity panel	nutrient enrichment	7.35	44	134		9779	362129	258011	242050	562250
NPK_23_49	diversity panel	nutrient enrichment	7.85	50	190	98.2279		66708.9	89382.8	81199.1	232812
NPK_23_5	diversity panel	nutrient enrichment	6.53	50	170		9297	297472	209167	187929	430861
NPK_23_51	diversity panel	nutrient enrichment	9.7	45	157		18944	435133	228872	205245	432257
NPK_23_53	diversity panel	nutrient enrichment	7.52	50.5	140			502635	399120	341057	740161
NPK_23_55	diversity panel	nutrient enrichment	7.72	47	194	86.9871		523941	327089	287359	630483
NPK_23_59	diversity panel	nutrient enrichment			145
NPK_23_6	diversity panel	nutrient enrichment	7.96	52	163	97.8012		381087	246042	212552	447564
NPK_23_61	diversity panel	nutrient enrichment	7.99	46	185			445915	251764	235840	527727
NPK_23_62	diversity panel	nutrient enrichment	8	49	145	96.4309		378921	232098	197156	408606
NPK_23_63	diversity panel	nutrient enrichment	7.84	47	154		14857	356111	242382	217976	463978
NPK_23_64	diversity panel	nutrient enrichment	8.18	51	170	88.4988		360809	258433	223549	470953
NPK_23_65	diversity panel	nutrient enrichment	7.94	47	140		11763	364002	206389	184199	398962
NPK_23_66	diversity panel	nutrient enrichment	8.43		164		16280
NPK_23_67	diversity panel	nutrient enrichment	7.96	49	171		13162	428383	291899	256580	552313
NPK_23_68	diversity panel	nutrient enrichment	8.39	49	168	96.0909		412248	276126	242294	509596
NPK_23_69	diversity panel	nutrient enrichment	8.64	48	180		12059	389107	247875	226858	486363
NPK_23_7	diversity panel	nutrient enrichment	8.16	50	174	94.7678		517635	350866	302769	646002
NPK_23_70	diversity panel	nutrient enrichment	8.89	55	156			600572	353952	316588	664943
NPK_23_71	diversity panel	nutrient enrichment	8.64	47	165	98.1465	9705	891634	278165	260408	525131
NPK_23_72	diversity panel	nutrient enrichment	8.95	52	180	97.1671		481356	287659	250037	498512
NPK_23_74	diversity panel	nutrient enrichment	4.69		167
NPK_23_75	diversity panel	nutrient enrichment	8.05	47	150	91.7647		502060	323909	283051	664011
NPK_23_76	diversity panel	nutrient enrichment	9.14	51	164	98.547		863042	281610	246875	495644
NPK_23_77	diversity panel	nutrient enrichment	7.88	49	162	96.8817		398410	331270	287156	601834
NPK_23_78	diversity panel	nutrient enrichment	6.24	49	156		8900	400614	236874	208633	438079
NPK_23_79	diversity panel	nutrient enrichment			116
NPK_23_80	diversity panel	nutrient enrichment	7.1	47	160	87.925		577363	240223	222556	461385
NPK_23_81	diversity panel	nutrient enrichment	7.78		152	96.2272
NPK_23_82	diversity panel	nutrient enrichment	8.04	46	157	98.1899		262150	199531	176263	375494
NPK_23_83	diversity panel	nutrient enrichment			146
NPK_23_84	diversity panel	nutrient enrichment	7.98		166		13015
NPK_23_85	diversity panel	nutrient enrichment	6.98	49	157		13468	316004	206164	183849	395302
NPK_23_86	diversity panel	nutrient enrichment	7.82	43	145		15284	312176	193370	178082	436239
NPK_23_87	diversity panel	nutrient enrichment	8.05	46	148		17516	327818	244529	217429	459701
NPK_23_88	diversity panel	nutrient enrichment			168
NPK_23_89	diversity panel	nutrient enrichment			151
NPK_23_92	diversity panel	nutrient enrichment			115
NPK_23_93	diversity panel	nutrient enrichment	8.15	48	152		14476	391911	243623	221924	479686
NPK_23_95	diversity panel	nutrient enrichment			155
NPK_23_98	diversity panel	nutrient enrichment	8.82	51	142	93.5041	13906	549424	282566	239812	482300
NPK_23_99	diversity panel	nutrient enrichment	7.62	43	141		11295	258130	179390	161315	352470
NF_22_1	population variety	nutrient deficiency	8.38	52				800204	645736	610356	1601010
NF_22_10	population variety	nutrient deficiency	8.16	45				643349	676297	647143	1.79206e+06
NF_22_100	population variety	nutrient deficiency	8.89	50		98.2934		385382	365306	337883	806755
NF_22_101	population variety	nutrient deficiency	8.04	47		96.1739		470026	428106	394854	966049
NF_22_102	population variety	nutrient deficiency	8.2	48				638996	610592	598032	1.72292e+06
NF_22_103	population variety	nutrient deficiency	9.11	52				1.033e+06	1.23325e+06	1.16635e+06	2983858
NF_22_104	population variety	nutrient deficiency	9.66	51				998293	1.16001e+06	1.1101e+06	2.97642e+06
NF_22_105	population variety	nutrient deficiency	7.61	49				826473	1.00431e+06	975711	2.77042e+06
NF_22_106	population variety	nutrient deficiency	10.52
NF_22_107	population variety	nutrient deficiency	7.87
NF_22_108	population variety	nutrient deficiency	8.91	48				647619	705550	674802	1.84388e+06
NF_22_109	population variety	nutrient deficiency	10	49				924369	1.0997e+06	1.07351e+06	3.04573e+06
NF_22_11	population variety	nutrient deficiency	6.12
NF_22_110	population variety	nutrient deficiency	7.93
NF_22_111	population variety	nutrient deficiency	6.08
NF_22_112	population variety	nutrient deficiency	8.37	46				512862	463678	456080	1.46206e+06
NF_22_113	population variety	nutrient deficiency	9.82	46				646143	634584	604850	1.74675e+06
NF_22_114	population variety	nutrient deficiency	9.12	50		99.1455		1.04433e+06	1.40627e+06	1395258	3.77388e+06
NF_22_115	population variety	nutrient deficiency	8.54	50		98.9064		657028	635520	600247	1729602
NF_22_116	population variety	nutrient deficiency	9.26	47				541552	480866	441709	1.08523e+06
NF_22_117	population variety	nutrient deficiency	7.09
NF_22_118	population variety	nutrient deficiency	8.39
NF_22_119	population variety	nutrient deficiency	9.07	48				408717	439701	405087	1.04764e+06
NF_22_12	population variety	nutrient deficiency	7.64	48		93.4931		288612	314155	293283	688439
NF_22_120	population variety	nutrient deficiency	8.12
NF_22_121	population variety	nutrient deficiency	8.41	45				542788	500188	496518	1.64267e+06
NF_22_122	population variety	nutrient deficiency	8.88	48				379231	353783	328795	781604
NF_22_123	population variety	nutrient deficiency	9.34	47				346916	357856	332573	812329
NF_22_124	population variety	nutrient deficiency	9.27	51				851230	879475	818043	2.23508e+06
NF_22_125	population variety	nutrient deficiency	10.51	50		97.9062		617978	502139	474111	1.28253e+06
NF_22_126	population variety	nutrient deficiency	8.62	50		94.4664		369813	410796	381533	929670
NF_22_127	population variety	nutrient deficiency	7.39	47				821057	913157	876335	2.42753e+06
NF_22_128	population variety	nutrient deficiency	9.56
NF_22_129	population variety	nutrient deficiency	7.39	45				598867	647338	633915	1.86382e+06
NF_22_13	population variety	nutrient deficiency	9.23	49				242757	305589	279563	639293
NF_22_130	population variety	nutrient deficiency	8.49	48				1.05792e+06	1197034	1.14844e+06	3.14515e+06
NF_22_131	population variety	nutrient deficiency	7.89	51				847620	1.10179e+06	1.07768e+06	2.9469e+06
NF_22_132	population variety	nutrient deficiency	8.46
NF_22_133	population variety	nutrient deficiency	8.45
NF_22_134	population variety	nutrient deficiency	8.2	48				778382	955365	936617	2605999
NF_22_135	population variety	nutrient deficiency	9.23
NF_22_136	population variety	nutrient deficiency	8.22	49				552504	568807	544539	1.55869e+06
NF_22_137	population variety	nutrient deficiency	9.28	52				762643	862793	839053	2429923
NF_22_138	population variety	nutrient deficiency	7.22
NF_22_139	population variety	nutrient deficiency	7.62	47				229053	257480	243077	579537
NF_22_14	population variety	nutrient deficiency	8.3	40				333348	344036	335845	1.03772e+06
NF_22_140	population variety	nutrient deficiency	10.44	51				601183	643131	613333	1702796
NF_22_141	population variety	nutrient deficiency	9.93	43		96.2567		570121	540012	522790	1.63861e+06
NF_22_142	population variety	nutrient deficiency	9.02	51				306566	320539	296118	690850
NF_22_143	population variety	nutrient deficiency	7.8	50		99.1834		445629	498205	464204	1.21823e+06
NF_22_144	population variety	nutrient deficiency	8.66	45				267562	316293	297543	734919
NF_22_145	population variety	nutrient deficiency	7.79	50		96.3232		349096	412672	377189	900884
NF_22_146	population variety	nutrient deficiency	8.23	45				336107	358846	333853	897319
NF_22_147	population variety	nutrient deficiency	9.68	47				618433	649977	626911	1.79682e+06
NF_22_148	population variety	nutrient deficiency	9.39
NF_22_149	population variety	nutrient deficiency	9.48	44				320403	324473	304118	756535
NF_22_15	population variety	nutrient deficiency	7.78	48				358539	355735	339144	923689
NF_22_150	population variety	nutrient deficiency	7.93	45		98.5053		239362	269841	253576	596705
NF_22_151	population variety	nutrient deficiency	7.06
NF_22_152	population variety	nutrient deficiency	7.7	50		98.0798		259820	296432	277385	677109
NF_22_153	population variety	nutrient deficiency	6.92	47.5				232769	257314	233997	561433
NF_22_154	population variety	nutrient deficiency	6.67	50		96.4176		346832	311281	286169	649189
NF_22_155	population variety	nutrient deficiency	9.12	47				518194	394258	360929	881278
NF_22_156	population variety	nutrient deficiency	7.01	49				363357	431251	401560	1.01408e+06
NF_22_157	population variety	nutrient deficiency	8.99	48				289763	305104	287735	671989
NF_22_158	population variety	nutrient deficiency	8.56
NF_22_159	population variety	nutrient deficiency	8.16	45				406561	383850	361124	956014
NF_22_16	population variety	nutrient deficiency	9.24	48				478048	468608	442679	1.20484e+06
NF_22_161	population variety	nutrient deficiency	8.23	48				257471	297736	280177	687207
NF_22_162	population variety	nutrient deficiency	9.36	50		97.6502		226694	262321	242630	565255
NF_22_163	population variety	nutrient deficiency	7.14	48				286024	309916	284587	674835
NF_22_165	population variety	nutrient deficiency	8.77	49				325464	366264	341654	896720
NF_22_167	population variety	nutrient deficiency	9.54	53				854928	972413	943712	2.5223e+06
NF_22_168	population variety	nutrient deficiency	8.86	49				267111	325889	299656	723708
NF_22_169	population variety	nutrient deficiency	9.43	47				341461	376821	354449	975539
NF_22_17	population variety	nutrient deficiency	9.11	44				457341	345037	324676	792054
NF_22_170	population variety	nutrient deficiency	8.48	50				361964	399576	375345	991553
NF_22_171	population variety	nutrient deficiency	9.12			92.1326
NF_22_172	population variety	nutrient deficiency	8.24	42		97.9745		282148	296605	286357	680601
NF_22_173	population variety	nutrient deficiency	8.88	46				327165	304697	285630	678782
NF_22_174	population variety	nutrient deficiency	7	49				237401	288007	268992	670592
NF_22_175	population variety	nutrient deficiency	8.75	52				664335	742645	680951	1.88008e+06
NF_22_176	population variety	nutrient deficiency	7.7
NF_22_177	population variety	nutrient deficiency	8.54	50				281014	287512	268703	622657
NF_22_178	population variety	nutrient deficiency	9.14	52				287056	328863	317407	901620
NF_22_179	population variety	nutrient deficiency	8.9
NF_22_18	population variety	nutrient deficiency	7.76	46		98.4816		326614	310817	296112	740894
NF_22_180	population variety	nutrient deficiency	8.15	47		94.9451		631145	496178	479384	1.39134e+06
NF_22_181	population variety	nutrient deficiency	8.66	47.5				452421	491786	465021	1.15804e+06
NF_22_182	population variety	nutrient deficiency	8.87	50				242999	298106	280678	698380
NF_22_183	population variety	nutrient deficiency	8.93	44				292374	336462	326845	822660
NF_22_184	population variety	nutrient deficiency	8.62	48				473796	497582	467119	1.1694e+06
NF_22_185	population variety	nutrient deficiency	7.96	48				223600	268015	241070	564328
NF_22_186	population variety	nutrient deficiency	7.11	44				220463	267639	258788	655362
NF_22_187	population variety	nutrient deficiency	8.34	49				413629	507985	496788	1.37131e+06
NF_22_188	population variety	nutrient deficiency	8.57	42		98.3433		317489	347469	346870	928778
NF_22_19	population variety	nutrient deficiency	8.48	48				265702	332604	309831	724094
NF_22_190	population variety	nutrient deficiency	10.6	55		94.7968		915812	725876	683017	1.47524e+06
NF_22_191	population variety	nutrient deficiency	8.6	52				526586	507108	500664	1.33012e+06
NF_22_192	population variety	nutrient deficiency	8.54
NF_22_193	population variety	nutrient deficiency	9.93	56		96.4295		663353	672698	627073	1.45034e+06
NF_22_194	population variety	nutrient deficiency	8.81
NF_22_195	population variety	nutrient deficiency	8.66	46				285551	329205	324167	823605
NF_22_196	population variety	nutrient deficiency	8.03
NF_22_197	population variety	nutrient deficiency	8.8	51				568047	671151	647687	1.68244e+06
NF_22_198	population variety	nutrient deficiency	9.77	46				321657	370281	358295	903406
NF_22_199	population variety	nutrient deficiency	7.54	47				289702	321907	311771	784023
NF_22_2	population variety	nutrient deficiency	8.36	47				295078	270066	195139	386825
NF_22_20	population variety	nutrient deficiency	9.06	48				203232	269069	252705	600307
NF_22_200	population variety	nutrient deficiency	9.06	51				724935	765633	766745	2.03675e+06
NF_22_201	population variety	nutrient deficiency	8.8	47				577304	669577	641669	1.61034e+06
NF_22_202	population variety	nutrient deficiency	9.76
NF_22_203	population variety	nutrient deficiency	7.88	48				966511	1.06555e+06	1.02634e+06	2.57288e+06
NF_22_204	population variety	nutrient deficiency	8.43	51				574563	649892	621855	1.63064e+06
NF_22_205	population variety	nutrient deficiency	10.19	53		98.3001		672497	715282	701896	1821776
NF_22_206	population variety	nutrient deficiency	11.5	51				790977	874383	846203	2.15498e+06
NF_22_207	population variety	nutrient deficiency	10.22	52				916465	961199	948059	2.46314e+06
NF_22_208	population variety	nutrient deficiency	8.91	48				558749	616875	607839	1.66799e+06
NF_22_209	population variety	nutrient deficiency	9.21	52				1.02371e+06	1.21825e+06	1.19214e+06	2.93221e+06
NF_22_21	population variety	nutrient deficiency	7.89	48				234933	262631	242457	574246
NF_22_210	population variety	nutrient deficiency	9.19	52				1.08996e+06	1010542	964203	2.34834e+06
NF_22_211	population variety	nutrient deficiency	9.48	53		95.8195		850596	867012	822023	2.04403e+06
NF_22_212	population variety	nutrient deficiency	8.88	47				434798	576296	555624	1.45413e+06
NF_22_213	population variety	nutrient deficiency	9.62	51				403665	417984	394146	966983
NF_22_214	population variety	nutrient deficiency	8.78	49				752258	862757	827103	2049949
NF_22_215	population variety	nutrient deficiency	8.93	49				556610	655312	620373	1.53596e+06
NF_22_216	population variety	nutrient deficiency	7.69	48				282399	298972	271677	636277
NF_22_217	population variety	nutrient deficiency	8.95	51				628258	612015	580514	1.43312e+06
NF_22_218	population variety	nutrient deficiency	9.01	45				418647	470191	470816	1.26287e+06
NF_22_219	population variety	nutrient deficiency	9.97	52				732624	905174	868415	2.16708e+06
NF_22_22	population variety	nutrient deficiency	9.34	42.5		98.2869		911399	914749	868925	2.26674e+06
NF_22_220	population variety	nutrient deficiency	8.2	49				582727	692355	659514	1.68047e+06
NF_22_221	population variety	nutrient deficiency	9.18	50				360825	439999	415807	1.05767e+06
NF_22_222	population variety	nutrient deficiency	8.69	47				329686	414209	386142	978150
NF_22_223	population variety	nutrient deficiency	8.98	50				604830	606582	570031	1.34269e+06
NF_22_224	population variety	nutrient deficiency	9.18	50				869654	769015	717621	1.72427e+06
NF_22_225	population variety	nutrient deficiency	9.64	53				635240	613603	589302	1.45254e+06
NF_22_226	population variety	nutrient deficiency	9.53	54		98.3453		1.0606e+06	994134	904986	2.18733e+06
NF_22_227	population variety	nutrient deficiency	11.11	52				779160	756662	725421	1.84527e+06
NF_22_228	population variety	nutrient deficiency	10.03	51				667653	762938	731080	1.93867e+06
NF_22_229	population variety	nutrient deficiency	9.46	54		94.7975		1.04153e+06	1.13491e+06	1.11154e+06	2.74725e+06
NF_22_23	population variety	nutrient deficiency	8.32	51				1.0123e+06	1.19937e+06	1.11587e+06	2.53405e+06
NF_22_230	population variety	nutrient deficiency	7.84	51				254886	291243	277677	682241
NF_22_231	population variety	nutrient deficiency	7.38	49				332466	465744	526932	2.28836e+06
NF_22_232	population variety	nutrient deficiency	9.34	51				374673	428811	402908	1.03999e+06
NF_22_233	population variety	nutrient deficiency	9.02
NF_22_234	population variety	nutrient deficiency	10.09	50				340979	375273	356691	885167
NF_22_235	population variety	nutrient deficiency	9.14
NF_22_236	population variety	nutrient deficiency	9.84
NF_22_237	population variety	nutrient deficiency	8.3	51				515944	536111	513362	1.40408e+06
NF_22_238	population variety	nutrient deficiency	9.99	52				443052	423312	394930	984237
NF_22_239	population variety	nutrient deficiency	9.38	51				1.03409e+06	1.16131e+06	1.11757e+06	2.95118e+06
NF_22_24	population variety	nutrient deficiency	9.48	43				667975	641775	597809	1618435
NF_22_240	population variety	nutrient deficiency	9.04	49				474673	523711	506621	1.35089e+06
NF_22_241	population variety	nutrient deficiency	7.51
NF_22_242	population variety	nutrient deficiency	8.64	51				507143	481925	451189	1.14774e+06
NF_22_243	population variety	nutrient deficiency	8.37	49				351416	372516	321194	738543
NF_22_244	population variety	nutrient deficiency	8.55
NF_22_245	population variety	nutrient deficiency	9.35	48				329227	376987	363658	893932
NF_22_246	population variety	nutrient deficiency	9.08	49				219274	257395	243839	605818
NF_22_247	population variety	nutrient deficiency	8.12
NF_22_248	population variety	nutrient deficiency	9.61	52				779739	679950	642395	1.66557e+06
NF_22_249	population variety	nutrient deficiency	9.28
NF_22_25	population variety	nutrient deficiency	7.48	49				470237	468075	447216	1.30083e+06
NF_22_250	population variety	nutrient deficiency	8.63	49				292040	334620	302069	721515
NF_22_251	population variety	nutrient deficiency	7.7	48				261346	307782	284791	683924
NF_22_252	population variety	nutrient deficiency	8.04
NF_22_253	population variety	nutrient deficiency	7.27	41				196564	239178	237555	629990
NF_22_254	population variety	nutrient deficiency	8.77	48				271402	321738	315141	784958
NF_22_255	population variety	nutrient deficiency	8.11	48				270030	322453	297524	706993
NF_22_257	population variety	nutrient deficiency	7.92	48				229160	280969	259646	619948
NF_22_258	population variety	nutrient deficiency	7.91	48				463257	599690	588266	1.50909e+06
NF_22_259	population variety	nutrient deficiency	6.71	51.5				665050	818689	798172	2.10506e+06
NF_22_26	population variety	nutrient deficiency	8.43	49				238303	245582	206334	453800
NF_22_260	population variety	nutrient deficiency	9.67
NF_22_261	population variety	nutrient deficiency	7.92
NF_22_262	population variety	nutrient deficiency	9.36	50		96.9666		331444	332207	311289	747780
NF_22_263	population variety	nutrient deficiency	9.88			90.8879
NF_22_264	population variety	nutrient deficiency	8.2	51				591813	642555	619105	1.60006e+06
NF_22_265	population variety	nutrient deficiency	10.19	50				650382	719890	693387	1.72567e+06
NF_22_266	population variety	nutrient deficiency	8.41
NF_22_267	population variety	nutrient deficiency	9.46	46				333875	321740	308182	764291
NF_22_268	population variety	nutrient deficiency	9.38
NF_22_269	population variety	nutrient deficiency	7.78	50				348705	433135	409577	1045935
NF_22_27	population variety	nutrient deficiency	8.5	51				859492	867853	811047	2.10628e+06
NF_22_270	population variety	nutrient deficiency	10.18	52				715919	773572	751048	1890962
NF_22_271	population variety	nutrient deficiency	7.83	43				270344	301656	290880	728864
NF_22_272	population variety	nutrient deficiency	8.07	47				461287	471958	451471	1.15071e+06
NF_22_273	population variety	nutrient deficiency	9.37	48				756561	715819	690934	1815785
NF_22_274	population variety	nutrient deficiency	8.48	49				435044	501424	485338	1.35245e+06
NF_22_275	population variety	nutrient deficiency	8.13
NF_22_276	population variety	nutrient deficiency	9.46	51				639130	640996	623866	1.68517e+06
NF_22_277	population variety	nutrient deficiency	8.46	46				307946	368184	348970	915624
NF_22_278	population variety	nutrient deficiency	10.3	52				735193	779507	748275	1.86655e+06
NF_22_279	population variety	nutrient deficiency	8.5	49				626818	748143	729897	1.87699e+06
NF_22_28	population variety	nutrient deficiency	9.16	49				424710	437012	405845	1.07436e+06
NF_22_280	population variety	nutrient deficiency	8.82	48				469131	558881	535978	1.35198e+06
NF_22_281	population variety	nutrient deficiency	7.88	47				256975	326391	304344	716160
NF_22_282	population variety	nutrient deficiency	7.83	43				391539	471194	453893	1.25322e+06
NF_22_283	population variety	nutrient deficiency	8.51	46				388270	427845	412686	1.11241e+06
NF_22_284	population variety	nutrient deficiency	7.5	50				467207	497754	479626	1.35895e+06
NF_22_285	population variety	nutrient deficiency	8.5	46		92.441		266621	287867	276352	666323
NF_22_286	population variety	nutrient deficiency	8.75	48		96.3577		227992	263083	248298	592293
NF_22_287	population variety	nutrient deficiency	8.82	48				494374	527568	514522	1.36086e+06
NF_22_288	population variety	nutrient deficiency	9.5	54		95.6634		210034	227170	214535	518410
NF_22_29	population variety	nutrient deficiency	8.33	46				334239	344674	320161	805135
NF_22_3	population variety	nutrient deficiency	8.32	41				644166	655822	656768	1.92558e+06
NF_22_30	population variety	nutrient deficiency	7.64	48				861682	958566	925998	2.25899e+06
NF_22_31	population variety	nutrient deficiency	8.59	47				294641	314726	293491	697610
NF_22_32	population variety	nutrient deficiency	6.68	44				259158	302078	287981	759012
NF_22_33	population variety	nutrient deficiency	9.94	48				257639	290937	259694	596811
NF_22_34	population variety	nutrient deficiency	7.85	50				730259	638903	593679	1.52523e+06
NF_22_35	population variety	nutrient deficiency	8.54	48				395921	379865	349722	896711
NF_22_36	population variety	nutrient deficiency	8.93	47				315661	324338	303836	753998
NF_22_38	population variety	nutrient deficiency	7.98	49				275705	315057	285271	708452
NF_22_39	population variety	nutrient deficiency	7.94	45				275161	306921	290331	714125
NF_22_4	population variety	nutrient deficiency	6.54	42		0.464396		271875	274345	256949	665076
NF_22_40	population variety	nutrient deficiency	8.4	51				551709	525014	484918	1.35965e+06
NF_22_41	population variety	nutrient deficiency	8.58	50				304808	365298	339147	836479
NF_22_42	population variety	nutrient deficiency	8.09	53		99.2589		783157	970495	958747	2.96251e+06
NF_22_43	population variety	nutrient deficiency	9.35	50				426148	505773	490059	1.50382e+06
NF_22_44	population variety	nutrient deficiency	8.43	48				524412	581920	581267	1.74927e+06
NF_22_45	population variety	nutrient deficiency	7.8	51		98.9441		563069	519855	469711	1.2188e+06
NF_22_46	population variety	nutrient deficiency	8.25	49				325693	384476	359778	927210
NF_22_47	population variety	nutrient deficiency	8.15	46				633269	721723	696045	2.06627e+06
NF_22_49	population variety	nutrient deficiency	6.85	47				846777	1122802	1.0844e+06	2.80733e+06
NF_22_5	population variety	nutrient deficiency	9.04	46				521432	476703	454346	1.31487e+06
NF_22_51	population variety	nutrient deficiency	8.23
NF_22_52	population variety	nutrient deficiency	7.78	49				302102	344108	321073	780344
NF_22_53	population variety	nutrient deficiency	9.02	51				353185	329384	303165	705799
NF_22_54	population variety	nutrient deficiency	8.72	50				851560	967961	939094	2.68661e+06
NF_22_55	population variety	nutrient deficiency	7.97	46				220899	230464	215041	521910
NF_22_56	population variety	nutrient deficiency	10.39	53		98.1626		1.35484e+06	1.53957e+06	1.47125e+06	3804189
NF_22_57	population variety	nutrient deficiency	9.71	46		95.0821		700258	848854	828481	2459878
NF_22_58	population variety	nutrient deficiency	8.6	52				1.04366e+06	1.14113e+06	1.08979e+06	2909458
NF_22_59	population variety	nutrient deficiency	9.1	50				1.01399e+06	1160772	1.14162e+06	3335468
NF_22_6	population variety	nutrient deficiency	7.75	44				1.02191e+06	939998	879539	2253256
NF_22_60	population variety	nutrient deficiency	8.62	49				316409	352469	324023	777424
NF_22_61	population variety	nutrient deficiency	7.8	47				657847	734655	710085	2.02807e+06
NF_22_62	population variety	nutrient deficiency	9.27	45.5				358867	361651	338489	938041
NF_22_63	population variety	nutrient deficiency	7.88	51				632345	657440	634545	1.88309e+06
NF_22_64	population variety	nutrient deficiency	8.31	45				421028	438201	408565	1.12335e+06
NF_22_65	population variety	nutrient deficiency	9.23	46				277658	320775	294039	704992
NF_22_66	population variety	nutrient deficiency	9.71	50		98.1485		631421	594297	546319	1.40128e+06
NF_22_67	population variety	nutrient deficiency	9.32	46				271785	299959	280443	667638
NF_22_69	population variety	nutrient deficiency	8.02	49				534733	567428	521417	1323705
NF_22_7	population variety	nutrient deficiency	7.34	42				227242	228388	215721	550876
NF_22_70	population variety	nutrient deficiency	8.71	47				347042	350260	331370	827863
NF_22_71	population variety	nutrient deficiency	8.59	51		97.1593		460638	485511	448796	1.12496e+06
NF_22_72	population variety	nutrient deficiency	7.81	44				281716	293564	278479	678047
NF_22_73	population variety	nutrient deficiency	8.88	49				254985	278986	247686	566318
NF_22_74	population variety	nutrient deficiency	7.67	47		96.7684		318472	354994	327585	820985
NF_22_75	population variety	nutrient deficiency	9.36	47				602698	493134	459050	1.25661e+06
NF_22_76	population variety	nutrient deficiency	7.71	51				290085	342885	318531	784105
NF_22_77	population variety	nutrient deficiency	8.1	49				318952	318454	287741	670127
NF_22_78	population variety	nutrient deficiency	9	44				368748	355021	345271	939587
NF_22_79	population variety	nutrient deficiency	9.2	49				631522	574321	542655	1.51446e+06
NF_22_80	population variety	nutrient deficiency	8.35	49				1.17704e+06	1367335	1.30636e+06	3223304
NF_22_81	population variety	nutrient deficiency	8.1	51				313498	352762	329542	802928
NF_22_83	population variety	nutrient deficiency	9	52				858591	996490	961939	2.79098e+06
NF_22_84	population variety	nutrient deficiency	8.36	47				395065	369690	353418	885647
NF_22_86	population variety	nutrient deficiency	8.54
NF_22_87	population variety	nutrient deficiency	8.95	49				266528	308768	281997	680118
NF_22_88	population variety	nutrient deficiency	6.82	45				321371	342292	320539	864439
NF_22_89	population variety	nutrient deficiency	8.08	49				275421	306976	274584	625063
NF_22_9	population variety	nutrient deficiency	7.76	50				446684	491118	464435	1.32627e+06
NF_22_90	population variety	nutrient deficiency	8.13	47				954198	1.01502e+06	955716	2.56752e+06
NF_22_91	population variety	nutrient deficiency	7.6	45				319478	283874	267171	653229
NF_22_92	population variety	nutrient deficiency	8.54	48				284472	334901	310696	788363
NF_22_93	population variety	nutrient deficiency	7.76	47		99.0952		235061	289870	272300	632380
NF_22_94	population variety	nutrient deficiency	8.73	48				550538	579313	545235	1.55082e+06
NF_22_95	population variety	nutrient deficiency	7.86	45		86.6256		272832	302462	283531	689315
NF_22_96	population variety	nutrient deficiency	10	45				286824	302430	283771	693589
NF_22_97	population variety	nutrient deficiency	9.07	49				509375	505569	486565	1.3944e+06
NF_22_98	population variety	nutrient deficiency	8.05
NF_22_99	population variety	nutrient deficiency	6.16
NPK_22_1	population variety	nutrient enrichment				89.9614
NPK_22_10	population variety	nutrient enrichment	10.32
NPK_22_100	population variety	nutrient enrichment	9.7	47				598325	532228	521613	1419944
NPK_22_101	population variety	nutrient enrichment	8.74
NPK_22_102	population variety	nutrient enrichment	8.99	49				849955	847399	800683	2.11726e+06
NPK_22_103	population variety	nutrient enrichment	7.04	45				405934	470032	473223	1.54437e+06
NPK_22_104	population variety	nutrient enrichment	9.74	48				539647	617994	608043	1.8423e+06
NPK_22_105	population variety	nutrient enrichment	10.37	45				781963	732041	711481	1.94503e+06
NPK_22_106	population variety	nutrient enrichment	10.73	44				839944	813310	790082	2179904
NPK_22_107	population variety	nutrient enrichment	8.26
NPK_22_108	population variety	nutrient enrichment	9.64
NPK_22_109	population variety	nutrient enrichment	9.96
NPK_22_11	population variety	nutrient enrichment	9.17	48				442205	550547	553339	1628856
NPK_22_110	population variety	nutrient enrichment	11.32	54		97.8574		664233	541331	512576	1.32503e+06
NPK_22_111	population variety	nutrient enrichment	9.87	45.5				584817	480158	458067	1.21201e+06
NPK_22_112	population variety	nutrient enrichment	10.17	46				565142	696136	704909	2062140
NPK_22_113	population variety	nutrient enrichment	10.8	47				994893	953455	899382	2.29643e+06
NPK_22_114	population variety	nutrient enrichment	9.19	46				728821	644857	619544	1.6795e+06
NPK_22_115	population variety	nutrient enrichment	8.97	48				616134	802979	775372	2.20122e+06
NPK_22_116	population variety	nutrient enrichment	9.06	50				686600	601219	564377	1.4145e+06
NPK_22_117	population variety	nutrient enrichment	8.54	45				643432	614719	585994	1.64838e+06
NPK_22_118	population variety	nutrient enrichment	8.71	49				894938	735947	709629	2.0117e+06
NPK_22_119	population variety	nutrient enrichment	9.27	43				463054	441841	435127	1.22633e+06
NPK_22_12	population variety	nutrient enrichment	9.77	49				336674	389077	368583	966312
NPK_22_120	population variety	nutrient enrichment	9.47
NPK_22_121	population variety	nutrient enrichment	9.09	47				549367	599033	568637	1.63454e+06
NPK_22_122	population variety	nutrient enrichment	9	47				667640	606700	603237	1.66275e+06
NPK_22_123	population variety	nutrient enrichment	8.64	48				873423	1.01118e+06	977476	2684723
NPK_22_124	population variety	nutrient enrichment	8.71
NPK_22_125	population variety	nutrient enrichment	7.84	51				857180	753588	726533	1660053
NPK_22_126	population variety	nutrient enrichment	10.31	51				722816	683443	655078	1767245
NPK_22_127	population variety	nutrient enrichment	9.51
NPK_22_128	population variety	nutrient enrichment	9.2
NPK_22_129	population variety	nutrient enrichment	8.87	44				635834	552732	539905	1.47226e+06
NPK_22_13	population variety	nutrient enrichment	10.38
NPK_22_130	population variety	nutrient enrichment	8.59
NPK_22_131	population variety	nutrient enrichment	9.25	38				373469	321340	318411	856219
NPK_22_132	population variety	nutrient enrichment	8.56
NPK_22_133	population variety	nutrient enrichment	9.87
NPK_22_134	population variety	nutrient enrichment	9.34
NPK_22_135	population variety	nutrient enrichment	8.77
NPK_22_136	population variety	nutrient enrichment	8.54	43				638626	567960	557400	1.55123e+06
NPK_22_137	population variety	nutrient enrichment	9.45
NPK_22_138	population variety	nutrient enrichment	9.43	46				506959	481032	463035	1277840
NPK_22_139	population variety	nutrient enrichment	9.36	47				580897	400296	376487	885510
NPK_22_14	population variety	nutrient enrichment	8.05	41				498904	502169	495064	1.43618e+06
NPK_22_140	population variety	nutrient enrichment	8.68	53		96.5347		707531	704589	687679	1.65596e+06
NPK_22_141	population variety	nutrient enrichment	8.55	47				342961	433677	424534	1.2698e+06
NPK_22_142	population variety	nutrient enrichment	8.78	49				723585	904266	922986	2.90211e+06
NPK_22_143	population variety	nutrient enrichment	8.5
NPK_22_144	population variety	nutrient enrichment	9.12	50		96.2322		599243	540180	530550	1.40649e+06
NPK_22_145	population variety	nutrient enrichment	9.21	42				639821	700357	688201	1.76683e+06
NPK_22_146	population variety	nutrient enrichment	9.84	45				785700	498807	481618	1.10843e+06
NPK_22_147	population variety	nutrient enrichment	8.35	49				397831	479917	454377	1.11674e+06
NPK_22_148	population variety	nutrient enrichment	9.75	48				838887	509064	478811	1.11136e+06
NPK_22_15	population variety	nutrient enrichment	9.87	44				699301	706078	692919	1.867e+06
NPK_22_150	population variety	nutrient enrichment	6.49
NPK_22_151	population variety	nutrient enrichment	10.05
NPK_22_152	population variety	nutrient enrichment	7.29	47				1.31523e+06	1161438	1084888	2.46612e+06
NPK_22_153	population variety	nutrient enrichment	7.96
NPK_22_154	population variety	nutrient enrichment	8.05	51				1.05877e+06	954717	901348	2.00192e+06
NPK_22_155	population variety	nutrient enrichment	9.21
NPK_22_156	population variety	nutrient enrichment	9.51	50		96.5581		681075	767918	737602	1.78366e+06
NPK_22_157	population variety	nutrient enrichment	8.14	48				1.06172e+06	928118	873476	1.94132e+06
NPK_22_159	population variety	nutrient enrichment	8.56
NPK_22_16	population variety	nutrient enrichment	8.56	39				460540	490517	487793	1.35681e+06
NPK_22_160	population variety	nutrient enrichment	9.8	47				623671	710140	709753	2.19351e+06
NPK_22_161	population variety	nutrient enrichment	9.25	44				826747	747094	747288	2.39696e+06
NPK_22_162	population variety	nutrient enrichment	8.96	45				446539	525797	533780	1729329
NPK_22_163	population variety	nutrient enrichment	9.02	45				450479	489991	471596	1.36737e+06
NPK_22_164	population variety	nutrient enrichment	8.22
NPK_22_165	population variety	nutrient enrichment	9.84	43				509429	649358	666483	2.21998e+06
NPK_22_166	population variety	nutrient enrichment	8.87	50		95.3693		538276	623416	635820	1.82941e+06
NPK_22_168	population variety	nutrient enrichment	9.57	50		97.531		1.26874e+06	1.15706e+06	1.11217e+06	3092283
NPK_22_169	population variety	nutrient enrichment	9.02	47				680056	616595	611748	1774974
NPK_22_17	population variety	nutrient enrichment	9.12	45				946858	1.09971e+06	1.06403e+06	2.75076e+06
NPK_22_170	population variety	nutrient enrichment	11.07	49				504901	655884	648606	1.99772e+06
NPK_22_171	population variety	nutrient enrichment	9.06	51				703719	631604	598665	1624376
NPK_22_172	population variety	nutrient enrichment	9.1	51				504497	439915	417832	1.05658e+06
NPK_22_173	population variety	nutrient enrichment	9.73	49				718360	985617	983234	2.80261e+06
NPK_22_174	population variety	nutrient enrichment	9.53	48				330716	439843	431876	1.27282e+06
NPK_22_175	population variety	nutrient enrichment	8.14	46		96.8229		457315	474431	470871	1.40012e+06
NPK_22_176	population variety	nutrient enrichment	8.69	43				448612	369555	358233	1.00115e+06
NPK_22_177	population variety	nutrient enrichment	8.87	49				848620	812830	788834	2.12522e+06
NPK_22_178	population variety	nutrient enrichment	8.88			96.282
NPK_22_179	population variety	nutrient enrichment	7.7	45				483396	385010	379174	1.02633e+06
NPK_22_18	population variety	nutrient enrichment	10.02	44		97.2955		673752	733101	702158	1.9447e+06
NPK_22_180	population variety	nutrient enrichment	9.54	47				584835	444173	415219	1.03406e+06
NPK_22_181	population variety	nutrient enrichment	8.84	43				514598	455922	446951	1.25455e+06
NPK_22_182	population variety	nutrient enrichment	9.66	48				623084	697933	694765	1.99064e+06
NPK_22_183	population variety	nutrient enrichment	8.8
NPK_22_184	population variety	nutrient enrichment	8.58
NPK_22_186	population variety	nutrient enrichment	9	42		89.7212		560432	470456	467519	1.25702e+06
NPK_22_187	population variety	nutrient enrichment	8.93	43				458652	410024	399789	1.05902e+06
NPK_22_188	population variety	nutrient enrichment	10.66	49		94.7823		500552	548688	549802	1.63365e+06
NPK_22_189	population variety	nutrient enrichment	9.45	49		98.6336		514158	572179	558926	1.57785e+06
NPK_22_19	population variety	nutrient enrichment	9.18	46				741693	742123	720238	1.94504e+06
NPK_22_190	population variety	nutrient enrichment	8.52	44		94.9748		980875	825856	808725	2.27199e+06
NPK_22_191	population variety	nutrient enrichment	9.11	46				650238	659019	648737	1.83428e+06
NPK_22_192	population variety	nutrient enrichment	9.3	51				734836	565188	544554	1.37508e+06
NPK_22_193	population variety	nutrient enrichment	10.3	44				508988	465903	458984	1.17296e+06
NPK_22_194	population variety	nutrient enrichment	10.04	45				631498	516523	501555	1.31946e+06
NPK_22_195	population variety	nutrient enrichment	8.48	43				570757	479157	476295	1.24615e+06
NPK_22_196	population variety	nutrient enrichment	9.04			95.1858
NPK_22_197	population variety	nutrient enrichment	9.95	46				459566	564709	559888	1.62825e+06
NPK_22_198	population variety	nutrient enrichment	9.28
NPK_22_199	population variety	nutrient enrichment	9.08			95.9854
NPK_22_2	population variety	nutrient enrichment		43				518489	568288	559946	1.57952e+06
NPK_22_20	population variety	nutrient enrichment	10.19	52				871863	820472	803231	2097278
NPK_22_200	population variety	nutrient enrichment	9.25	44				747618	739757	730440	2.4405e+06
NPK_22_201	population variety	nutrient enrichment	9.8	46				498149	619317	623525	1.83215e+06
NPK_22_202	population variety	nutrient enrichment	9.84	46				434440	405473	401909	1.10708e+06
NPK_22_203	population variety	nutrient enrichment	9.34	49				991192	868965	827755	2.23325e+06
NPK_22_204	population variety	nutrient enrichment	10.18	48				752534	800682	806585	2.35324e+06
NPK_22_205	population variety	nutrient enrichment	8.7	51				790165	893146	874316	2.5827e+06
NPK_22_206	population variety	nutrient enrichment		51		93.2494		336957	428641	423465	1.21058e+06
NPK_22_207	population variety	nutrient enrichment	7.11
NPK_22_208	population variety	nutrient enrichment	9.48	47.5				957480	986027	931856	2.51176e+06
NPK_22_209	population variety	nutrient enrichment	8.69	51				459978	461485	438221	1.26651e+06
NPK_22_21	population variety	nutrient enrichment	9.36	48				733507	678396	658693	1.71653e+06
NPK_22_210	population variety	nutrient enrichment	9.01	42				679306	631812	623856	1.97798e+06
NPK_22_211	population variety	nutrient enrichment	10.28	50		95.8799		964926	778784	725821	1.89974e+06
NPK_22_212	population variety	nutrient enrichment	9.24	46				775164	677144	662613	2.00821e+06
NPK_22_213	population variety	nutrient enrichment	10.11	45				495113	411343	397641	1.06325e+06
NPK_22_214	population variety	nutrient enrichment	8.7	49				434700	431589	411542	1.05457e+06
NPK_22_215	population variety	nutrient enrichment	10.71	48				1.11668e+06	814022	758443	2.04086e+06
NPK_22_217	population variety	nutrient enrichment	10.12	46				889220	746948	720949	2185983
NPK_22_218	population variety	nutrient enrichment	9.32	50		95.045		360362	418760	403901	1.13996e+06
NPK_22_219	population variety	nutrient enrichment	9.23	45				672028	733547	703736	2.14868e+06
NPK_22_22	population variety	nutrient enrichment		51				1.11967e+06	999023	974868	2.51017e+06
NPK_22_220	population variety	nutrient enrichment	10.02	46				740662	502526	484767	1328946
NPK_22_221	population variety	nutrient enrichment	9.25	49				556668	671334	662002	1.85454e+06
NPK_22_222	population variety	nutrient enrichment	10.97	47				934330	717158	657340	1700571
NPK_22_223	population variety	nutrient enrichment	9.43	48				554083	525536	511355	1.49341e+06
NPK_22_224	population variety	nutrient enrichment	8.11	50		96.4035		461230	578245	551699	1.51216e+06
NPK_22_225	population variety	nutrient enrichment	9.34	46				591473	419412	400930	989370
NPK_22_226	population variety	nutrient enrichment	10.09	49		97.1126		681877	729075	673213	1.82951e+06
NPK_22_227	population variety	nutrient enrichment	8.8	45				489209	456400	457109	1.3458e+06
NPK_22_228	population variety	nutrient enrichment	9.76	48				328421	392117	380023	1.05306e+06
NPK_22_229	population variety	nutrient enrichment	9.48	51				618762	511836	480796	1174931
NPK_22_23	population variety	nutrient enrichment		41				705629	801537	784952	2.19062e+06
NPK_22_230	population variety	nutrient enrichment	10.25	49				453299	427975	407269	1.04303e+06
NPK_22_231	population variety	nutrient enrichment	9.32	48		95.6078		670836	510222	490230	1.29049e+06
NPK_22_232	population variety	nutrient enrichment	9.8
NPK_22_233	population variety	nutrient enrichment	9.06	46		94.2539		775505	754288	729400	2.00255e+06
NPK_22_234	population variety	nutrient enrichment	9.38	47				450251	492443	487999	1.36225e+06
NPK_22_235	population variety	nutrient enrichment	8.78	49				865441	835859	790670	2.24213e+06
NPK_22_236	population variety	nutrient enrichment	10.16	47				651653	479402	458825	1.21244e+06
NPK_22_237	population variety	nutrient enrichment	8.83	53		94.0458		893839	788087	719429	1829277
NPK_22_238	population variety	nutrient enrichment	9.28	49				485017	561303	549857	1.57397e+06
NPK_22_239	population variety	nutrient enrichment	9.68	44.5				529936	536504	537794	1.69159e+06
NPK_22_24	population variety	nutrient enrichment	9.6	44				715532	680267	666948	1.79325e+06
NPK_22_240	population variety	nutrient enrichment	10.82	50		98.6618		884577	632344	613578	1.68302e+06
NPK_22_241	population variety	nutrient enrichment	9.34			95.7376
NPK_22_242	population variety	nutrient enrichment	9.35	50		97.6261		985924	931611	892660	2.47925e+06
NPK_22_243	population variety	nutrient enrichment	9.44	46				439867	537789	550085	1.66923e+06
NPK_22_244	population variety	nutrient enrichment	9.88	46				660199	806320	832118	2.59e+06
NPK_22_245	population variety	nutrient enrichment		52				671194	599240	555759	1.43747e+06
NPK_22_246	population variety	nutrient enrichment	9.04
NPK_22_247	population variety	nutrient enrichment	11.01	52		94.9303		995260	767546	757798	2.04638e+06
NPK_22_248	population variety	nutrient enrichment	8.85	48				460175	575111	576772	1.69962e+06
NPK_22_249	population variety	nutrient enrichment	9.2
NPK_22_25	population variety	nutrient enrichment	10.29	48				1.16459e+06	975213	912377	2.2079e+06
NPK_22_250	population variety	nutrient enrichment	8.3	47				482851	451455	433168	1235145
NPK_22_251	population variety	nutrient enrichment	10.86	52		97.3583		609680	549521	519726	1.35682e+06
NPK_22_252	population variety	nutrient enrichment	9.39	46				538078	417736	404662	1.00005e+06
NPK_22_253	population variety	nutrient enrichment	8.38
NPK_22_254	population variety	nutrient enrichment	10.16	47				516484	628728	625670	1.93025e+06
NPK_22_255	population variety	nutrient enrichment	10.27	52		98.1492		1.09689e+06	957337	897883	2.1833e+06
NPK_22_256	population variety	nutrient enrichment	8.38
NPK_22_257	population variety	nutrient enrichment	10.06
NPK_22_258	population variety	nutrient enrichment	9.72
NPK_22_259	population variety	nutrient enrichment	9.2	44				565795	653071	678598	2.1501e+06
NPK_22_26	population variety	nutrient enrichment	10.68	47				402537	386502	371414	1.06248e+06
NPK_22_260	population variety	nutrient enrichment	9.5	43		94.4813		445062	411342	408866	1.24724e+06
NPK_22_261	population variety	nutrient enrichment	8.96	51				707830	861015	866866	2.54624e+06
NPK_22_262	population variety	nutrient enrichment	8.19
NPK_22_263	population variety	nutrient enrichment	9.64	47				400390	497749	488375	1.44196e+06
NPK_22_264	population variety	nutrient enrichment	9.28	47				605102	781232	790794	2.36974e+06
NPK_22_265	population variety	nutrient enrichment	10.11	47				702456	897533	918720	2.74353e+06
NPK_22_266	population variety	nutrient enrichment	10.77	42		91.7296		319165	412381	411276	1325900
NPK_22_267	population variety	nutrient enrichment	9.65	50		95.8917		552078	739348	734346	2.17076e+06
NPK_22_268	population variety	nutrient enrichment	9.3	46				589728	563108	556716	1693933
NPK_22_269	population variety	nutrient enrichment	8.87	45				638057	813412	815377	2.49503e+06
NPK_22_27	population variety	nutrient enrichment	9.2	49				560978	670710	657174	1.93659e+06
NPK_22_270	population variety	nutrient enrichment	9.52
NPK_22_271	population variety	nutrient enrichment	9.39	49				569247	438919	427791	1.14368e+06
NPK_22_272	population variety	nutrient enrichment	10.04	48				506480	647755	644965	1.80481e+06
NPK_22_273	population variety	nutrient enrichment	9.62	46				546561	671651	671218	1.98255e+06
NPK_22_274	population variety	nutrient enrichment	9.38
NPK_22_275	population variety	nutrient enrichment	8.01	52				626165	743258	736784	2.00701e+06
NPK_22_277	population variety	nutrient enrichment	9.14	50				762531	652858	631265	1.76892e+06
NPK_22_278	population variety	nutrient enrichment	8.8	44				533000	499857	486984	1.38711e+06
NPK_22_279	population variety	nutrient enrichment	8.36	42		94.903		467221	470289	459308	1.4021e+06
NPK_22_28	population variety	nutrient enrichment	9.84	47				823613	792921	779648	2.16248e+06
NPK_22_280	population variety	nutrient enrichment	9.88	45				536215	460910	447097	1.27916e+06
NPK_22_281	population variety	nutrient enrichment	9.7	43				685200	601203	601378	1709663
NPK_22_282	population variety	nutrient enrichment	8.74
NPK_22_283	population variety	nutrient enrichment	8.23	46				587118	536031	504352	1.31607e+06
NPK_22_284	population variety	nutrient enrichment	6.16
NPK_22_285	population variety	nutrient enrichment	8.87	51				1.0647e+06	1.02342e+06	1.00584e+06	2.79981e+06
NPK_22_286	population variety	nutrient enrichment	8.75	46		97.2923		809868	740565	714908	2.04207e+06
NPK_22_287	population variety	nutrient enrichment	8.88
NPK_22_288	population variety	nutrient enrichment	8.74
NPK_22_29	population variety	nutrient enrichment	9.64	41		92.3276		510409	580598	587414	1.83057e+06
NPK_22_3	population variety	nutrient enrichment	9.7	46				1.04881e+06	963178	917791	2.31832e+06
NPK_22_30	population variety	nutrient enrichment	11.21	46.5				996994	800408	759752	1.98246e+06
NPK_22_31	population variety	nutrient enrichment	10.03	48				647167	728586	718106	2.13104e+06
NPK_22_32	population variety	nutrient enrichment	9.69	47				868344	850881	812470	2185946
NPK_22_33	population variety	nutrient enrichment	9.85	49				649458	630960	619086	1.69554e+06
NPK_22_34	population variety	nutrient enrichment	10.04	44				703758	676923	676408	1.8998e+06
NPK_22_35	population variety	nutrient enrichment	10.14	46				745895	752584	744425	2.06923e+06
NPK_22_36	population variety	nutrient enrichment	8.8	52		86.6914		611365	590864	579945	1.74395e+06
NPK_22_37	population variety	nutrient enrichment	10.06	49				586330	596097	581560	1.60383e+06
NPK_22_38	population variety	nutrient enrichment	9.64	54		97.0285		677635	805967	795523	2.28537e+06
NPK_22_39	population variety	nutrient enrichment	10.13	46				703726	660500	644238	1.7805e+06
NPK_22_4	population variety	nutrient enrichment	8.82
NPK_22_40	population variety	nutrient enrichment	9.2
NPK_22_41	population variety	nutrient enrichment	8.48	49				892612	957798	923700	2345876
NPK_22_42	population variety	nutrient enrichment	8.9	46				638989	708166	685862	1.93002e+06
NPK_22_43	population variety	nutrient enrichment	7.58	50				591406	575388	552293	1.49161e+06
NPK_22_44	population variety	nutrient enrichment	8.67	48				678330	690219	666281	1.72479e+06
NPK_22_45	population variety	nutrient enrichment	9.29	50				401142	507648	491337	1.3851e+06
NPK_22_46	population variety	nutrient enrichment	9.32	44.5				450838	446353	453043	1.22183e+06
NPK_22_47	population variety	nutrient enrichment	9.2	40				511187	481734	477074	1.28073e+06
NPK_22_48	population variety	nutrient enrichment	8.59	47				584406	488019	474241	1.23615e+06
NPK_22_49	population variety	nutrient enrichment	11.34	46				519354	669003	674036	2.07103e+06
NPK_22_5	population variety	nutrient enrichment	11.43	45		89.1398		785878	748596	714324	1.89851e+06
NPK_22_50	population variety	nutrient enrichment	9.59	43.5				726668	728793	730096	2.0878e+06
NPK_22_51	population variety	nutrient enrichment	9.68
NPK_22_52	population variety	nutrient enrichment	9.79	47				1.19259e+06	1.15541e+06	1089169	2.79042e+06
NPK_22_53	population variety	nutrient enrichment	9.01	47				553266	522367	506516	1.39583e+06
NPK_22_54	population variety	nutrient enrichment	8.32
NPK_22_55	population variety	nutrient enrichment	10.18	44				691565	549364	548906	1.48644e+06
NPK_22_56	population variety	nutrient enrichment	8.96
NPK_22_57	population variety	nutrient enrichment	9.27	44				391089	409158	393719	1092516
NPK_22_58	population variety	nutrient enrichment	8.98
NPK_22_59	population variety	nutrient enrichment	9.98
NPK_22_60	population variety	nutrient enrichment	10.57
NPK_22_61	population variety	nutrient enrichment	8.6	46				664931	644783	624497	1.77858e+06
NPK_22_62	population variety	nutrient enrichment	9.5	54		97.8523		1.23259e+06	1.31095e+06	1.25529e+06	3.14087e+06
NPK_22_63	population variety	nutrient enrichment	9.57	48				678448	878268	905651	2.63285e+06
NPK_22_64	population variety	nutrient enrichment	7.98	47				561109	666381	642287	1.81233e+06
NPK_22_65	population variety	nutrient enrichment	9.16	47				547172	675678	674212	2.1086e+06
NPK_22_67	population variety	nutrient enrichment		49				866006	958449	919350	2.48025e+06
NPK_22_68	population variety	nutrient enrichment	9.41	49				1.2459e+06	1.07447e+06	1.02887e+06	2.59281e+06
NPK_22_69	population variety	nutrient enrichment	8.85	49				670579	725441	690356	1.82954e+06
NPK_22_70	population variety	nutrient enrichment	8.02	42				522439	450289	443563	1.23508e+06
NPK_22_71	population variety	nutrient enrichment	10.62	48				1.13383e+06	1.05912e+06	986490	2.45849e+06
NPK_22_72	population variety	nutrient enrichment	9.26
NPK_22_73	population variety	nutrient enrichment	9.24	45				665843	700293	677505	1.9053e+06
NPK_22_74	population variety	nutrient enrichment	9.75
NPK_22_75	population variety	nutrient enrichment	10.3	50				720763	662304	631764	1.64527e+06
NPK_22_76	population variety	nutrient enrichment	10.78	50				983039	917222	848676	2.11289e+06
NPK_22_77	population variety	nutrient enrichment	9.84
NPK_22_78	population variety	nutrient enrichment	8.05	44				563944	526586	536857	1.55386e+06
NPK_22_79	population variety	nutrient enrichment	9.44	48				999286	1.00056e+06	947319	2528117
NPK_22_80	population variety	nutrient enrichment	9.02	50				870314	938815	905095	2.40362e+06
NPK_22_81	population variety	nutrient enrichment	10.29	49				520880	515609	490543	1.27296e+06
NPK_22_82	population variety	nutrient enrichment	9.23	43				494087	443435	433096	1.22066e+06
NPK_22_83	population variety	nutrient enrichment	9.8
NPK_22_84	population variety	nutrient enrichment	9.17	46				539951	471042	450897	1.1741e+06
NPK_22_85	population variety	nutrient enrichment	10.27
NPK_22_86	population variety	nutrient enrichment	9.11	50				984913	906603	863010	2.34592e+06
NPK_22_87	population variety	nutrient enrichment	9.88	49				429432	532384	523869	1.51475e+06
NPK_22_88	population variety	nutrient enrichment	9.5	44				736645	668820	662576	1.90976e+06
NPK_22_89	population variety	nutrient enrichment	9.49
NPK_22_9	population variety	nutrient enrichment	9.76
NPK_22_90	population variety	nutrient enrichment	9.74	48				457887	436081	420074	1114623
NPK_22_91	population variety	nutrient enrichment	9.53	42				788279	780334	796561	2.38258e+06
NPK_22_92	population variety	nutrient enrichment	8.93
NPK_22_93	population variety	nutrient enrichment	9.36
NPK_22_94	population variety	nutrient enrichment	9.39
NPK_22_95	population variety	nutrient enrichment	9.89
NPK_22_96	population variety	nutrient enrichment	10.1
NPK_22_97	population variety	nutrient enrichment	10.03	48				535189	476887	462417	1.25308e+06
NPK_22_98	population variety	nutrient enrichment	8.64
NPK_22_99	population variety	nutrient enrichment	9.87	49				612020	783957	757978	2218820

## Sheet: Supplementary Table S3
Supplementary Table S3.Heritability estimates for anther and pollen length for both populations under nutrient enrichment, nutrient deficiency or combined; genotypic variance (σ2G), phenotypic variance (σ2P), error variance (σ2e) and SNP-based heritability (h2) and SE indicate respective standard error.
trait	treatment	σ2G	SE	σ2e	SE	σ2P	SE	h2	SE
anther length	nutrient deficiency + nutrient enrichment	0.432585	0.067425	0.412044	0.057814	0.84463	0.041785	0.51216	0.069978
anther length	nutrient deficiency	0.420497	0.102251	0.41272	0.094017	0.833218	0.056869	0.504667	0.112785
anther length	nutrient enrichment	0.612612	0.103115	0.110573	0.079881	0.723184	0.051726	0.847103	0.113054
pollen length	nutrient deficiency + nutrient enrichment	3.05939	0.866745	6.19473	0.853085	9.25412	0.492541	0.330597	0.089748
pollen length	nutrient deficiency	4.17794	1.35046	4.30385	1.2668	8.48179	0.624059	0.492578	0.149995
pollen length	nutrient enrichment	2.53185	1.42202	7.2608	1.49382	9.79265	0.751401	0.258546	0.143257

## Sheet: Supplementary Table S4
Supplementary Table S4. Description of QTL with detection rate >= 5% detected in 100-fold GWAS after applying a repeated random subsampling approach by randomly selecting 95% of the original data in each run.
trait	treatment	chromosome	position SNP [bp]	distance SNP to start of gene [bp]	start gene [bp]	end gene [bp]	gene ID	gene description	P-value	detection rate [%]	mean effect size	mean explained variance [%]	mean maf	sample size
anther length	nutrient deficiency	1	61891870	2916	61894786	61897233	SECCE1Rv1G0010360	Pentatricopeptide repeat-containing protein	1.39039e-09	8	0.45	3.38	0.09	418
pollen length	nutrient deficiency	1	127339141	5195	127333946	127344534	SECCE1Rv1G0015650	DNA-directed RNA polymerase subunit	5.46773e-07	7	0.85	6.42	0.2	359
pollen length	nutrient deficiency	1	503257282	478	503256804	503262363	SECCE1Rv1G0035930	Decapping nuclease rai1	9.99693e-07	6	-0.91	3.26	0.23	359
anther length	nutrient enrichment	1	582392859	2114	582390745	582393753	SECCE1Rv1G0042610	WEB family protein	1.31513e-06	8	-0.23	8.21	0.42	404
anther length	nutrient enrichment	1	582543462	2143	582545605	582547620	SECCE1Rv1G0042650	Kinase, putative	7.87616e-07	8	-0.27	7.45	0.16	404
anther length	nutrient enrichment	1	595987110	1540	595985570	595987630	SECCE1Rv1G0043780	UV radiation resistance-associated	1.11947e-07	31	-0.23	5.46	0.32	404
pollen length	nutrient deficiency	1	621565579	1338	621564241	621568816	SECCE1Rv1G0047100	Formin-like protein	6.51533e-08	8	-0.77	7.61	0.33	359
anther length	nutrient deficiency	2	5132106	632	5131474	5133010	SECCE2Rv1G0064800	Aspartic proteinase nepenthesin-2	5.21833e-08	24	-0.25	13.17	0.39	418
anther length	nutrient enrichment	2	73256077	2473	73253604	73255108	SECCE2Rv1G0074050	Rubber elongation factor family protein	2.98581e-07	8	0.25	0.53	0.3	404
pollen length	nutrient deficiency	2	73526126	452	73525674	73526240	SECCE2Rv1G0074080	60S ribosome subunit biogenesis protein NIP7 homolog	1.65248e-07	10	-0.83	2.3	0.4	359
anther length	nutrient enrichment	2	146142494	1171	146143665	146144889	SECCE2Rv1G0081920	TNF receptor-associated factor family protein	9.58468e-08	14	0.25	9.04	0.29	404
anther length	nutrient enrichment	2	576022304	776	576021528	576022683	SECCE2Rv1G0102290	Late embryogenesis abundant protein	2.73399e-08	5	0.28	2.65	0.39	404
anther length	nutrient enrichment	2	722351619	437	722351182	722353447	SECCE2Rv1G0113400	Actin-related protein 2/3 complex subunit 2	1.16126e-06	57	0.33	13.35	0.19	404
anther length	nutrient deficiency	2	772750907	1976	772748931	772751504	SECCE2Rv1G0117470	Receptor-like kinase	9.98436e-07	5	0.4	1.22	0.09	418
anther length	nutrient deficiency	2	779263066	988	779264054	779264996	SECCE2Rv1G0118080	GRF zinc finger-containing protein-like protein	3.44929e-07	10	-0.31	18.31	0.18	418
anther length	nutrient enrichment	2	780804307	357176	780447131	780447631	SECCE2Rv1G0118220	SKP1-like protein	2.81755e-08	6	0.3	4.52	0.24	404
pollen length	nutrient deficiency	3	114629562	3391	114626171	114629893	SECCE3Rv1G0161270	ATP-dependent 6-phosphofructokinase	5.35374e-07	35	-1.01	9.46	0.19	359
pollen length	nutrient deficiency	3	152830107	2555	152827552	152830568	SECCE3Rv1G0163810	Gb:AAF35421.1, putative	2.17541e-08	14	-1.85	16.23	0.06	359
pollen length	nutrient deficiency	3	152830139	2587	152827552	152830568	SECCE3Rv1G0163810	Gb:AAF35421.1, putative	2.53393e-07	39	-1.82	15.92	0.06	359
anther length	nutrient enrichment	3	208300044	626	208299418	208301697	SECCE3Rv1G0167780	Serine/threonine-protein kinase	2.82008e-07	11	-0.3	10.45	0.27	404
anther length	nutrient deficiency	3	689072996	1013	689071983	689072575	SECCE3Rv1G0186700	Heavy metal transport/detoxification superfamily protein	2.55039e-07	10	0.23	0.15	0.32	418
anther length	nutrient enrichment	3	843557170	523	843556647	843564549	SECCE3Rv1G0199240	Nucleobase-ascorbate transporter-like protein	3.12752e-07	8	0.23	6.04	0.3	404
anther length	nutrient enrichment	3	891304851	3733	891301118	891305158	SECCE3Rv1G0204260	S-adenosyl-L-methionine-dependent methyltransferases superfamily protein	4.64135e-08	37	-0.27	6.36	0.22	404
pollen length	nutrient deficiency	3	936926817	616	936927433	936928712	SECCE3Rv1G0209160	RING/U-box superfamily protein	1.45824e-07	5	0.84	3.94	0.24	359
pollen length	nutrient deficiency	4	10411267	3172	10414439	10417826	SECCE4Rv1G0216310	Acidic leucine-rich nuclear phosphoprotein 32-related protein	8.32629e-09	11	-1.04	5.08	0.16	359
anther length	nutrient enrichment	4	647863430	6540	647856890	647857833	SECCE4Rv1G0255560	DC1 domain-containing protein	1.35161e-07	9	-0.23	5.59	0.41	404
anther length	nutrient deficiency	4	755129369	3679	755133048	755134103	SECCE4Rv1G0270340	AT hook motif DNA-binding family protein	2.93646e-07	5	-0.34	10.42	0.12	418
anther length	nutrient enrichment	4	829555398	39316	829594714	829595699	SECCE4Rv1G0282590	Transposon protein, putative, CACTA, En/Spm sub-class	1.81961e-07	5	0.35	6.59	0.13	404
pollen length	nutrient deficiency	4	829816304	1286	829815018	829816414	SECCE4Rv1G0282700	WAT1-related protein	5.0962e-09	13	-0.7	6.33	0.42	359
anther length	nutrient enrichment	5	34447947	2576	34445371	34447636	SECCE5Rv1G0301950	Remorin	6.39005e-12	99	-0.55	23.23	0.08	404
anther length	nutrient deficiency	6	8071853	183271	7888582	7892596	SECCE6Rv1G0378370	Calmodulin-binding protein-like	4.68791e-08	22	0.3	8.64	0.23	418
anther length	nutrient deficiency	6	692478667	2956	692475711	692477750	SECCE6Rv1G0422870	Auxin-responsive protein	2.95183e-08	6	-0.53	30.85	0.05	418
anther length	nutrient deficiency	6	697976477	1085	697977562	697977984	SECCE6Rv1G0423910	Histone H2A	1.1246e-06	5	0.23	1.29	0.25	418
anther length	nutrient deficiency	6	755309088	16224	755325312	755326826	SECCE6Rv1G0433010	Glycosyltransferase	1.94679e-07	9	-0.24	4.01	0.42	418
pollen length	nutrient deficiency	6	755309113	16199	755325312	755326826	SECCE6Rv1G0433010	Glycosyltransferase	3.92795e-08	5	1	8.5	0.13	359
anther length	nutrient enrichment	6	777442029	281	777441748	777442863	SECCE6Rv1G0436430	Mitochondrial carrier protein-like	2.39294e-08	6	-0.21	3.31	0.48	404
anther length	nutrient enrichment	6	875585826	4137	875589963	875593834	SECCE6Rv1G0452170	Cytochrome P450 family protein, expressed	4.03298e-07	9	0.32	0.79	0.24	404
anther length	nutrient deficiency	7	98301372	1385	98299987	98301879	SECCE7Rv1G0468450	Neurogenic locus notch homolog protein 2	2.87696e-08	22	0.23	2.97	0.38	418
anther length	nutrient deficiency	7	274116193	44099	274160292	274161302	SECCE7Rv1G0480820	Short-chain dehydrogenase/reductase family protein	2.37874e-09	16	-0.25	6.12	0.36	418
anther length	nutrient deficiency	7	280468146	448	280467698	280468406	SECCE7Rv1G0481120	Glycine-rich protein	3.87791e-07	6	-0.22	4.07	0.43	418
anther length	nutrient deficiency	7	280468248	550	280467698	280468406	SECCE7Rv1G0481120	Glycine-rich protein	9.76641e-07	12	-0.2	7.65	0.47	418
anther length	nutrient enrichment	7	764205363	813	764204550	764206583	SECCE7Rv1G0507690	Exocyst complex component EXO70A1	4.86453e-08	5	-0.36	9.72	0.1	404
